# Supplementary material for: The Impact of Tertiary Lymphoid Structures on Tumor Prognosis and the Immune Microenvironment in Colorectal Cancer
Source: Biomedicines. 2025 Feb 21;13(3):539. doi: 10.3390/biomedicines13030539 (PMC11940631; doi:10.3390/biomedicines13030539)
Supplement: Supplementary file 1 [file biomedicines-13-00539-s001.zip]

Archive with 4 entries (4 files):
- Tables S1. upload TCGA symbol.xls
- Tables S2. upload TCGA clinical.xls
- Tables S3. upload GEO symbol.xls
- Tables S4. upload GEO clinical.xlsx
