# Supplementary material for: The Impact of Tertiary Lymphoid Structures on Tumor Prognosis and the Immune Microenvironment in Colorectal Cancer
Source: Biomedicines. 2025 Feb 21;13(3):539. doi: 10.3390/biomedicines13030539 (PMC11940631; doi:10.3390/biomedicines13030539)
Supplement: Supplementary file 1 [file biomedicines-13-00539-s001.zip › Tables S3. upload GEO symbol.xls]

geneNames	GSM1957902	GSM1957903	GSM1957904	GSM1957905	GSM1957906	GSM1957907	GSM1957908	GSM1957909	GSM1957910	GSM1957911	GSM1957912	GSM1957913	GSM1957914	GSM1957915	GSM1957916	GSM1957917	GSM1957918	GSM1957919	GSM1957920	GSM1957921	GSM1957922	GSM1957923	GSM1957924	GSM1957925	GSM1957926	GSM1957927	GSM1957928	GSM1957929	GSM1957930	GSM1957931	GSM1957932	GSM1957933	GSM1957934	GSM1957935	GSM1957936	GSM1957937	GSM1957938	GSM1957939	GSM1957940	GSM1957941	GSM1957942	GSM1957943	GSM1957944	GSM1957945	GSM1957946	GSM1957947	GSM1957948	GSM1957949	GSM1957950
A1CF	0.0623333333333333	-0.1025	0.142	-0.322	-0.239333333333333	-0.103833333333333	-0.173833333333333	-0.098	-0.523666666666667	-0.517666666666667	-0.382666666666667	-0.0898333333333333	-0.087	-0.0468333333333333	0.112	-0.517	-0.0823333333333333	0.124166666666667	0.0313333333333333	-0.259333333333333	0.032	-0.202333333333333	-0.0105	-0.009	0.145166666666667	0.0796666666666667	0.0816666666666667	-0.00916666666666666	-0.0335	-0.120833333333333	-0.0808333333333333	-0.4905	0.118166666666667	0.162	-0.493166666666667	-0.0558333333333333	-0.0838333333333333	-0.0148333333333333	-0.0863333333333334	-0.042	-0.00183333333333333	-0.478666666666667	-0.327	-0.103833333333333	-0.0935	0.0136666666666667	-0.0973333333333333	0.104666666666667	-0.155
A26A1	0.16575	-0.04725	0.12375	-0.02075	-0.08575	0.2905	-0.00975000000000001	0.39	0.0595	0.563	0.3165	0.18825	0.36025	-0.09125	0.04625	0.33625	-0.06775	0.2445	-0.19825	0.093	0.042	0.15975	-0.671	-0.0255	0.057	0.08925	-0.12	0.094	-0.01725	0.24225	-0.16975	0.59425	-0.265	-0.0345	0.1105	-0.056	0.168	0.35475	0.035	-0.000499999999999999	-0.4615	0.05075	0.0215	0.29575	-0.06675	0.332	-0.529	0.94425	0.323
A2BP1	-0.416757281553398	0.218388349514563	-0.0913883495145631	-0.545019417475728	-0.313796116504854	-0.000145631067961161	0.26868932038835	-0.622485436893204	-0.0322621359223301	0.058	0.11026213592233	-0.0360388349514563	-0.28004854368932	-0.058126213592233	-0.0946310679611651	-0.316747572815534	-0.0972427184466019	0.272330097087378	-0.377145631067961	0.0393009708737864	-0.019126213592233	0.141456310679612	0.308514563106796	0.0288349514563107	-0.0339029126213592	0.0209417475728155	0.0726407766990291	0.00265048543689321	-0.691233009708738	-0.185543689320388	-0.399145631067961	0.306796116504854	-0.0516019417475728	0.0826019417475728	-0.387747572815534	0.0142135922330097	0.262980582524272	0.0429126213592233	0.0262621359223301	0.0762135922330097	0.136398058252427	0.107058252427184	-0.0878349514563107	0.0589514563106796	0.0761359223300971	-0.32457281553398	0.123165048543689	-0.170902912621359	0.0528058252427185
A2M	-0.441	0.072	0.00133333333333333	-0.0783333333333333	-0.114666666666667	0.177	-0.136333333333333	0.117666666666667	-0.105666666666667	0.119333333333333	0.0786666666666667	-0.018	-0.165666666666667	0.387666666666667	0.0176666666666667	-0.519	-0.0676666666666667	-0.421333333333333	0.0383333333333333	0.11	0.153666666666667	0.660666666666667	0.397333333333333	0.0776666666666667	0.201666666666667	-0.212	0.0673333333333333	0.0576666666666667	-0.000666666666666667	0.184666666666667	-0.05	0.187666666666667	0.0806666666666667	0.0213333333333333	0.0966666666666667	0.0353333333333333	-0.129666666666667	0.267666666666667	0.187666666666667	-0.00333333333333335	0.0993333333333333	-0.059	-0.0523333333333333	0.022	-0.038	-0.124333333333333	0.452	-0.264666666666667	-0.147
A2ML1	-0.21025	0.14525	3.46944695195361e-18	-0.22325	0.12075	0.4135	0.07325	0.2175	-0.05425	0.15975	0.22675	-0.0515	-0.229	0.1395	-0.067	-0.14775	-0.1705	-0.35	0.043	0.0595	-0.00675	0.87075	0.05	-0.341	0.06325	-0.0645	-0.03075	-0.18175	0.07875	0.1775	-0.041	0.14875	0.2485	-0.00325	0.351	0.1	0.14475	0.18425	0.064	0.09825	0.0935	0.3265	0.124	0.18825	0.109	0.13825	0.31325	-0.07275	0.03325
A3GALT2	-0.473	0.992	-0.09	-0.149	-0.004	0.257	0.11	-0.13	0.082	-0.309	0.354	0.344	-0.34	-0.138	0.139	-0.101	0.043	0.306	-0.469	-0.344	0.319	0.019	0.054	0.123	0.202	-0.59	0.514	0.189	-0.958	0.474	-0.17	-0.095	0.142	0.084	0.226	-0.496	0.17	-0.221	-0.026	0.113	0.062	0.229	0.071	0.106	-0.873	0.146	0.094	0.003	-0.588
A4GALT	-0.518	-0.0805	-0.4435	-0.2275	-0.0215	-0.188	-0.3125	-0.1685	-0.083	0.068	-0.025	-0.036	-0.204	-0.174	0.038	-0.2935	-0.9505	0.062	-0.361	-0.3915	-0.316	-0.4445	0.035	-0.335	-0.3955	0.041	-0.0395	-0.3105	-0.0165	-0.118	-0.11	-0.2505	-0.129	-0.1035	-0.2085	-0.482	0.0625	-0.2715	-0.0725	-0.2385	-0.499	0.1855	-0.1675	0.161	-0.039	0.099	-0.764	0.0145	-0.102
A4GNT	0.34	0.015	0.19	0.459	0.315	0.452	0.46	0.271	0.134	0.295	0.142	0.416	0.042	0.088	0.237	0.121	-0.196	0.536	0.176	0.212	0.024	-0.015	0.478	-0.806	-0.23	0.05	0.356	-0.142	0.121	0.615	0.242	0.279	0.27	0.183	0.717	-0.128	0.359	0.123	0.441	0.331	-0.356	0.373	0.077	0.478	0.214	0.34	0.165	0.161	0.159
AAAS	0.52	1.519	-0.18	0.64	-0.104	0.54	-0.582	0.412	0.335	0.546	1.062	-0.855	0.38	0.745	0.735	0.033	-0.918	0.576	-0.176	0.405	0.282	-0.251	0.74	-0.927	0.806	-0.643	0.38	0.478	-0.641	1.187	-0.542	-1.069	0.657	-0.162	0.485	0.039	0.389	-0.232	-1.156	-0.454	-0.464	0.078	0.042	0.108	0.241	0.382	0.575	0.442	0.35
AACS	0.1446	0.3434	0.1106	0.051	0.222	0.3046	0.1268	0.1894	0.00559999999999999	0.1922	0.2496	0.0336	0.1304	-0.565	-0.0456	-0.1894	-0.277	0.3816	0.1642	-0.0202	-0.1132	0.0138	0.3834	-0.245	0.00400000000000001	-0.0536	-0.0782	-0.1106	0.0712	0.1374	0.0294	0.2942	0.4286	-0.0066	0.3746	-0.0308	0.1558	0.0968	0.0206	0.1016	0.0926	0.094	0.0896	0.1216	0.1404	0.0576	0.2768	0.1798	0.4652
AADAC	-0.293	-0.445	0.189	-0.029	-0.106	-0.037	0.03	-0.069	0.117	0.035	-0.169	0.041	0.122	-0.665	0.164	-0.116	0.066	0.062	0.18	0.289	-0.024	-0.336	-0.188	0.02	-0.109	-0.031	-0.076	0.077	0.198	0.08	-0.146	-0.047	-0.224	0.155	0.426	0.001	-0.073	0.208	-0.037	0.087	0.038	-0.495	0.123	0.04	0.067	-0.137	-0.031	0.1	0.042
AADACL1	0.1024	-0.075	0.4416	0.5374	0.1556	-0.0116	0.121	0.2688	0.0656	0.1904	0.0262	0.2536	0.3072	-0.4488	0.0064	0.2222	0.0068	-0.0124	0.3434	0.0536	0.0154	-0.3104	0.0138	0.0848	-0.0864	0.12	-0.0132	-0.2622	0.0482	0.2214	-0.041	0.048	-0.0934	0.063	0.4754	0.0252	0.0386	0.3412	-0.0752	0.1742	0.1152	-0.084	0.234	0.1218	0.1706	-0.0118	0.0418	0.1812	-0.046
AADACL2	0.054	-0.1515	0.248	-0.043	0.0945	0.002	0.259	0.2375	-0.002	0.054	0.078	0.16	0.149	-0.4755	-0.08	-0.064	0.1675	0.192	0.278	0.329	-0.0355	-0.366	-0.0165	0.307	-0.1865	0.3415	0.081	-0.254	0.22	0.1915	-0.0295	0.1015	-0.1405	0.267	0.3565	-0.0125	-0.0795	0.394	0.0165	0.19	0.1365	-0.0995	0.245	-0.107	0.011	-0.0845	0.0765	0.137	0.064
AADAT	-0.419	0.094	-0.179	0.00933333333333334	0.120333333333333	0.0253333333333333	-0.438	-0.144333333333333	0.135666666666667	0.183666666666667	-0.0146666666666667	0.218666666666667	0.103	0.094	0.140333333333333	0.054	0.310333333333333	0.113	0.209666666666667	0.218666666666667	0.351333333333333	-0.299333333333333	0.0473333333333333	-0.185333333333333	0.0846666666666667	0.111	-0.116666666666667	0.447	0.189333333333333	0.282666666666667	0.0946666666666667	0.215666666666667	-0.212	-0.448666666666667	-0.264	-0.390333333333333	-0.139	0.0283333333333333	0.0576666666666667	0.028	-0.432666666666667	-0.239666666666667	0.0476666666666667	-0.0706666666666667	-0.33	-0.218333333333333	-0.314333333333333	-0.137666666666667	0.037
AAK1	-0.0176923076923077	-0.139692307692308	0.0180769230769231	0.516230769230769	0.0917692307692308	-0.0836153846153846	0.0952307692307692	0.142384615384615	-0.013	0.162692307692308	0.0322307692307692	0.0505384615384615	-0.0506153846153846	-0.0796153846153846	-0.00184615384615385	0.0506923076923077	-0.132692307692308	-0.0468461538461538	0.209230769230769	0.0437692307692308	-0.0957692307692308	0.155461538461538	-0.0372307692307692	-0.116230769230769	-0.0305384615384615	0.162461538461538	-0.0835384615384615	0.0182307692307692	0.0756923076923077	-0.0286153846153846	0.00515384615384616	-0.0389230769230769	0.269923076923077	-0.107769230769231	0.196846153846154	0.0953076923076923	0.0882307692307693	-0.0442307692307692	-0.0153846153846154	-0.00415384615384615	0.0268461538461538	0.168307692307692	-0.0306153846153846	0.0548461538461538	0.118307692307692	0.0523846153846154	0.0446923076923077	0.297384615384615	-0.219
AAMP	0.045	-0.202	-0.03	0.205	0.447	0.074	-0.002	0.206	0.086	0.04	0.169	0.079	-0.059	0.051	-0.048	0.189	-0.177	-0.143	-0.046	-0.097	-0.079	0.005	0.068	-0.045	-0.214	-0.393	-0.211	-0.256	0.35	0.047	-0.075	-0.157	0.083	-0.613	0.072	-0.074	0.008	-0.151	0.006	-0.156	-0.088	0.098	0.315	0.314	0.234	0.177	-0.096	0.272	-0.245
AANAT	-0.05	0.341	-0.144	0.475	0.07	0.122	0.062	-0.135	-0.121	0.152	0.389	0.168	0.241	-0.155	0.207	0.184	-0.174	0.186	-0.269	-0.423	-0.22	0.28	0.164	-0.432	0.07	0.666	0.053	-0.004	-0.071	0.166	0.207	0.065	0.609	-0.053	0.095	0.017	0.345	-0.164	0.269	0.098	-0.254	-0.188	-0.012	0.052	0.177	0.366	-0.032	0.129	0.108
AARS	-0.137333333333333	-0.416333333333333	0.076	0.310333333333333	0.045	-0.133666666666667	-0.0356666666666667	-0.287333333333333	-0.140666666666667	0.122666666666667	-0.0323333333333333	0.164666666666667	-0.132666666666667	-0.213333333333333	-0.0416666666666667	-0.126333333333333	-0.207666666666667	0.271666666666667	-0.066	-0.021	-0.294666666666667	-0.211	0.24	-0.00133333333333333	-0.156	-0.0563333333333333	-0.230666666666667	-0.109666666666667	0.0303333333333333	-0.00833333333333333	0.135	0.116666666666667	-0.00333333333333333	-0.261666666666667	0.162666666666667	0.0546666666666667	0.334333333333333	0.0606666666666667	-0.103666666666667	-0.0356666666666667	-0.224	0.393333333333333	-0.173666666666667	-0.0806666666666667	0.145	0.0443333333333333	-0.0133333333333333	0.179666666666667	-0.126666666666667
AARS2	-0.821	0.169	0.395	0.085	0.157	0.148	0.104	0.167	-0.066	-0.018	-0.022	-0.353	0.057	-0.036	-0.184	0.436	-0.471	-0.26	0.126	0.093	-0.139	0.224	-0.108	0.273	-0.098	-0.332	-0.148	-0.234	-0.347	-0.023	0.351	0.392	0.867	-0.074	-0.153	0.282	0.332	0.335	0.192	0.205	0.428	1.277	-0.108	0.358	0.108	-0.147	0.358	0.422	0.321
AARSD1	0.014	0.209	0.0875	0.072	-0.016	0.1255	-0.072	-0.2075	-0.04	0.427	0.2175	-0.0605	-0.0795	-0.348	-0.1775	-0.0235	-0.4395	-0.178	-0.298	-0.3195	-0.3245	0.1055	-0.052	-0.5425	-0.5335	-0.0975	-0.273	-0.478	-0.086	0.126	0.231	-0.052	0.52	-0.1565	0.4265	-0.0105	0.195	0.0925	0.192	-0.099	-0.388	0.1185	0.035	0.322	0.2415	0.1955	-0.0115	0.6035	-0.004
AASDH	-0.224333333333333	-0.0146666666666667	0.0173333333333333	-0.457333333333333	0.0376666666666667	0.100666666666667	0.152333333333333	-0.00566666666666666	0.164333333333333	0.238666666666667	-0.115	0.100333333333333	-0.103666666666667	-0.0196666666666667	-0.0233333333333333	0.109	0.0623333333333333	-0.158666666666667	0.137	-0.199333333333333	0.149333333333333	-0.150333333333333	-0.251	-0.161333333333333	0.0336666666666667	-0.0533333333333333	0.187333333333333	-0.335	0.242666666666667	0.004	0.0593333333333333	0.0143333333333333	0.0686666666666667	0.0936666666666667	-0.231	-0.156333333333333	-0.169333333333333	-0.115333333333333	0.041	-0.0653333333333333	-0.592666666666667	-0.0843333333333333	-0.185	0.164	-0.285	-0.044	-0.205666666666667	-0.17	-0.252333333333333
AASDHPPT	0.051	-0.1285	-0.1095	-0.111	0.012	-0.2855	-0.4215	-0.3815	-0.394	0.007	0.1125	-0.1005	0.032	-0.473	-0.0295	-0.424	-0.302	-0.062	-0.075	-0.263	-0.1285	-0.1985	-0.113	0.149	-0.061	-0.1765	0.1525	-0.103	-0.0405	-0.136	-0.1795	-0.1555	0.0605	-0.1095	-0.1255	-0.1105	-0.3095	-0.159	-0.0545	-0.2355	-0.1045	-0.049	-0.0905	-0.2615	0.053	-0.1815	-0.365	-0.2535	0.063
AASS	0.474	-0.13825	0.10275	0.28975	0.05575	0.265	0.06	0.129	0.566	-0.56625	0.1	0.34225	0.0765	0.4515	0.067	0.24575	0.72225	0.36575	0.40025	0.5755	0.322	-0.09275	0.39075	0.112	0.12525	-0.16	0.0955	0.40925	0.055	0.0375	0.02375	0.3295	0.03575	0.2125	0.14575	0.28925	0.51725	0.32675	0.06325	-0.016	0.236	0.04025	0.16075	-0.0325	-0.04025	0.39575	0.208	0.17225	0.1945
AATF	0.0958888888888889	0.0516666666666667	0.0488888888888889	-0.186222222222222	-0.311666666666667	-0.0476666666666667	0.000111111111111111	-0.161	0.0106666666666667	0.0654444444444445	-0.00922222222222222	0.0688888888888889	0.135777777777778	-0.0807777777777778	0.034	0.0614444444444444	-0.141444444444444	-0.0931111111111111	-0.230222222222222	-0.248555555555556	-0.044	0.196444444444444	-0.088	-0.128666666666667	-0.0185555555555556	0.111444444444444	-0.100777777777778	-0.00533333333333334	0.0445555555555556	-0.147111111111111	0.27	-0.0174444444444444	0.530888888888889	-0.112666666666667	0.008	0.0464444444444444	0.234111111111111	0.0307777777777778	-0.0238888888888889	-0.0177777777777778	-0.0223333333333333	-0.248	-0.0308888888888889	0.0354444444444445	0.089	0.191333333333333	0.104222222222222	0.587555555555556	-0.0556666666666667
AATK	0.163	-0.111	-0.192	0.252	-0.295	-0.044	-0.211	-0.159	-0.044	0.016	0.248	0.228	0.072	-0.093	0.183	0.147	-0.076	0.2	-0.318	-0.26	-0.277	0.365	-0.112	-0.005	-0.077	0.148	0.203	0.12	0.002	0.596	0.223	0.309	0.876	-0.43	0.449	-0.039	0.919	-0.067	0.299	0.28	-0.185	0.219	-0.038	0.123	0.154	0.25	-0.129	-0.127	0.296
ABAT	-0.226428571428571	0.453714285714286	0.0765714285714286	0.117714285714286	0.086	0.0632857142857143	0.304428571428571	-0.0572857142857143	0.0338571428571429	0.150142857142857	0.123857142857143	0.201142857142857	-0.100428571428571	-0.122714285714286	-0.014	0.198	-0.126714285714286	0.377142857142857	0.0507142857142857	0.0754285714285714	-0.132857142857143	0.222714285714286	0.411428571428571	0.151142857142857	-0.0278571428571429	0.0295714285714286	-0.00557142857142857	-0.0634285714285714	0.0697142857142857	-0.0607142857142857	0.436	0.333428571428571	0.362285714285714	0.0848571428571429	0.410571428571429	0.145285714285714	0.468857142857143	0.156571428571429	0.0687142857142857	0.134571428571429	0.281714285714286	0.282428571428571	-0.103857142857143	0.00857142857142857	0.190285714285714	0.0592857142857143	0.154	0.102714285714286	0.348428571428571
ABBA-1	-0.2035	-0.6345	-0.0955	0.2145	-0.2625	-0.2355	0.124	-0.197	-0.147	-0.02	-0.1105	0.046	-0.0395	-0.2215	-0.1205	-0.039	-0.4245	0.0485	-0.2175	-0.1	-0.2485	0.0385	0.129	0.2295	-0.339	-0.27	-0.394	-0.274	0.01	-0.2435	0.141	0.142	-0.164	-0.129	0.375	0.0895	0.5785	0.0695	-0.0485	0.1285	0.207	0.512	-0.181	-0.141	0.073	-0.001	0.1485	0.1525	0.101
ABCA1	0.199	-0.0924444444444444	0.226222222222222	-0.138	-0.253666666666667	-0.169777777777778	-0.240666666666667	-0.0123333333333333	-0.119222222222222	-0.0514444444444444	-0.139666666666667	-0.209111111111111	0.0311111111111111	0.0693333333333333	-0.205888888888889	-0.100444444444444	-0.162444444444444	0.0442222222222222	-0.293222222222222	0.034	-0.109555555555556	-0.369777777777778	0.198111111111111	-0.0452222222222222	-0.0341111111111111	0.00866666666666665	-0.147666666666667	-0.255111111111111	0.214333333333333	-0.0641111111111111	-0.300666666666667	-0.181333333333333	-0.326333333333333	-0.0737777777777778	0.124111111111111	0.0772222222222222	-0.0711111111111111	-0.086	0.135111111111111	-0.115777777777778	-0.301666666666667	0.128444444444444	0.043	-0.104777777777778	-0.112333333333333	-0.0403333333333333	-0.0478888888888889	0.0206666666666667	-0.256777777777778
ABCA10	0.1045	0.0621666666666667	-0.074	0.0516666666666667	-0.414166666666667	-0.0908333333333333	-0.176833333333333	-0.2155	-0.079	0.0128333333333333	-0.0636666666666667	-0.125166666666667	0.0656666666666667	-0.0496666666666667	-0.0131666666666667	-0.137166666666667	0.0143333333333333	-0.1195	-0.434666666666667	-0.223333333333333	-0.0861666666666667	0.1545	-0.1295	-0.033	0.0995	0.1985	0.0328333333333333	-0.1415	-0.002	0.0158333333333333	0.146833333333333	-0.0958333333333333	0.401666666666667	-0.134833333333333	0.00499999999999999	0.0796666666666666	0.134	0.00666666666666666	0.0395	0.0715	-0.111333333333333	-0.192	-0.014	-0.147166666666667	0.0621666666666667	0.165666666666667	0.00283333333333334	0.649666666666667	-0.170333333333333
ABCA12	0.0143846153846154	-0.0933846153846154	0.365461538461538	-0.0417692307692308	0.0897692307692308	0.00146153846153846	0.181615384615385	0.139846153846154	0.0366153846153846	0.0424615384615385	0.158	-0.146615384615385	-0.0804615384615385	0.103076923076923	-0.0283846153846154	0.165153846153846	0.00323076923076924	-0.0496153846153846	-0.170230769230769	0.148384615384615	0.0207692307692308	0.191461538461538	0.00207692307692308	0.109615384615385	-0.0316923076923077	0.125076923076923	0.0632307692307692	0.163923076923077	-0.0179230769230769	0.00738461538461538	-0.00907692307692307	0.00323076923076923	0.0394615384615385	0.00553846153846154	0.137846153846154	0.0633846153846154	0.117769230769231	-0.084	-0.00815384615384615	0.0413076923076923	0.216461538461538	0.0101538461538462	0.104615384615385	-0.0166923076923077	0.0412307692307692	-0.0158461538461539	0.0963846153846154	-0.125307692307692	0.0978461538461538
ABCA13	0.586714285714286	0.440392857142857	0.1625	0.228642857142857	0.0562857142857143	-0.000464285714285714	0.200178571428571	0.632321428571428	0.419714285714286	0.483821428571429	0.0620714285714286	0.319642857142857	-0.07275	0.302107142857143	0.0456785714285714	0.239357142857143	0.467321428571429	0.384107142857143	0.333392857142857	0.608535714285714	0.183321428571428	0.0296428571428571	0.373464285714286	0.157714285714286	0.0857857142857143	-0.154464285714286	0.04225	0.394642857142857	0.0573214285714286	0.0684285714285714	0.44275	0.308642857142857	0.109142857142857	0.18025	0.171142857142857	0.209178571428571	0.336178571428571	0.241428571428571	0.130178571428571	0.0323928571428571	0.280571428571429	0.318642857142857	-0.0423214285714286	0.00992857142857143	0.0503928571428571	0.197285714285714	0.36675	-0.164928571428571	0.484357142857143
ABCA2	0.013	-0.0915	-0.182	0.156	0.1695	0.1265	-0.13	0.017	-0.032	0.177	0.5415	-0.0185	-0.225	-0.0755	-0.0455	0.0295	-0.224	0.2335	-0.2415	-0.072	-0.341	0.1905	0.225	-0.6985	-0.481	0.0625	-0.057	-0.129	0.4215	0.1175	-0.2025	0.0725	-0.1215	-0.165	0.3525	-0.094	0.412	-0.252	0.317	0.132	-0.242	0.5995	0.0435	0.3475	0.1585	0.1365	-0.4625	-0.4275	0.4265
ABCA3	-0.16375	0.37125	-0.071	0.219	0.114	0.14	0.4005	0.16975	0.14125	0.217	0.387	0.2005	-0.03975	-0.145	0.1405	0.01925	-0.06975	0.38125	0.09325	-0.055	0.10075	0.249	0.2255	-0.05225	-0.021	0.3565	0.27375	-0.05175	0.0575	0.44725	0.2845	0.4245	0.18825	0.22575	0.0265	-0.2125	0.58	0.19775	0.1405	0.27275	0.073	0.48225	-0.095	0.261	0.17075	0.152	0.20775	0.0845	0.27425
ABCA4	-0.236428571428571	0.317714285714286	-0.232428571428571	-0.174428571428571	-0.128142857142857	0.00314285714285715	-0.291	-0.182142857142857	0.0395714285714286	0.054	-0.305428571428571	-0.149857142857143	-0.0938571428571428	-0.0105714285714286	-0.0547142857142857	-0.463571428571429	-0.185	-0.136142857142857	0.192571428571429	-0.236857142857143	-0.0634285714285714	-0.268714285714286	-0.101428571428571	0.161	-0.101428571428571	-0.593285714285714	-0.0157142857142857	-0.166857142857143	-0.0855714285714286	-0.0785714285714286	-0.0318571428571429	-0.0494285714285714	-0.177285714285714	-0.0542857142857143	-0.0435714285714286	-0.289857142857143	0.0368571428571429	-0.192571428571429	0.0352857142857143	0.112428571428571	-0.054	-0.179571428571429	-0.179428571428571	-0.0515714285714286	-0.639428571428571	-0.0302857142857143	0.0481428571428571	0.0784285714285714	-0.205
ABCA5	0.146	0.0586	0.1038	0.3096	-0.3872	-0.025	-0.0836	-0.2364	0.1476	0.045	0.0706	0.048	0.3266	0.1298	0.1844	-0.064	0.3618	0.111	-0.3028	-0.0858	0.2976	0.0642	0.0504	-0.126	0.1736	0.1162	0.1046	0.1696	0.1516	-0.043	0.387	0.0204	0.4522	0.068	-0.198	0.0726	0.0408	0.05	0.1286	-0.0702	-0.276	-0.2186	-0.0596	-0.1174	0.04	0.2392	-0.033	0.361	-0.208
ABCA6	-0.081	0.1875	0.07175	0.427	-0.29525	0.09225	-0.10425	-0.14575	0.09775	0.095	0.31	0.13425	0.30075	0.163	0.17975	0.04475	0.21625	0.143	-0.366	-0.14925	0.2015	0.133	0.2835	0.13375	0.31925	0.435	0.27525	0.2275	0.15225	0.1275	0.3925	0.17425	0.54775	0.13675	-0.26	-0.2665	0.079	0.10725	0.154	-0.24825	-0.28	-0.26675	0.09075	0.0985	0.0545	0.3685	-0.17775	0.8985	0.0335
ABCA7	0.02	0.217	-0.207	0.4155	0.1235	0.0345	0.1505	0.0735	-0.0825	0.057	0.234	0.0735	-0.066	-0.264	-0.0535	0.0475	-0.0755	0.1255	-0.002	-0.038	0.0365	0.071	-0.2155	-0.24	-0.275	-0.016	0.0305	-0.293	-0.0345	0.1045	0.21	0.0375	0.1525	-0.247	-0.085	-0.107	0.0795	-0.1025	-0.1425	0.004	-0.155	0.225	-0.028	0.1085	0.052	0.1965	-0.3875	-0.24	0.063
ABCA8	0.273833333333333	0.109833333333333	-0.0596666666666667	0.271166666666667	-0.181	0.022	-0.0928333333333333	-0.316166666666667	0.0858333333333333	0.127166666666667	0.179	0.0486666666666667	0.152	0.0163333333333333	0.137166666666667	-0.0353333333333333	0.0136666666666667	0.0406666666666667	-0.362666666666667	-0.178333333333333	-0.126333333333333	0.101833333333333	0.152	-0.230666666666667	0.129833333333333	-0.0363333333333333	0.107333333333333	0.131	0.045	0.000833333333333334	0.227166666666667	0.14	0.446166666666667	-0.0938333333333333	-0.119666666666667	-0.0435	0.084	-0.118333333333333	0.220166666666667	-0.0698333333333333	-0.1965	-0.2195	0.059	0.008	0.138833333333333	0.1645	0.00266666666666667	0.719666666666667	-0.159
ABCA9	-0.000666666666666658	-0.0973333333333333	-0.0893333333333333	0.0968333333333334	-0.301166666666667	-0.170166666666667	-0.291	-0.291833333333333	-0.109	0.00816666666666667	-0.0881666666666667	-0.0291666666666667	0.158166666666667	-0.179	-0.095	-0.143833333333333	-0.0535	-0.120666666666667	-0.432166666666667	-0.200166666666667	-0.122333333333333	0.0853333333333333	0.0186666666666667	-0.0928333333333333	-0.0396666666666667	-0.0158333333333333	0.0478333333333333	-0.0568333333333333	-0.199666666666667	-0.108666666666667	0.151666666666667	-0.1205	0.359	-0.0706666666666667	-0.107	0.0273333333333333	-0.0185	0.0565	0.0255	-0.0588333333333333	-0.1615	-0.320833333333333	0.0901666666666667	-0.0278333333333333	0.093	0.0973333333333333	-0.0356666666666667	0.873333333333333	-0.153
ABCB1	0.503357142857143	-0.203928571428571	0.137857142857143	0.284928571428571	0.115642857142857	0.2015	-0.0215714285714286	0.786214285714286	0.417785714285714	-0.538285714285714	0.054	0.3775	-0.1185	0.378714285714286	0.0552857142857143	0.311357142857143	0.562928571428571	0.372785714285714	0.441857142857143	0.314785714285714	0.186642857142857	-0.0745	0.406214285714286	0.191285714285714	0.139	-0.00764285714285714	0.0335714285714286	0.2785	-0.0242142857142857	-0.0267142857142857	-0.0708571428571429	0.2335	0.101571428571429	0.138142857142857	0.177928571428571	0.227	0.244714285714286	0.312142857142857	-0.0916428571428572	-0.0147857142857143	0.0915714285714285	0.273857142857143	0.0407142857142857	-0.0618571428571429	0.0502142857142857	0.206071428571429	0.261642857142857	-0.0107857142857143	0.378857142857143
ABCB10	0.522333333333333	0.364	0.0903333333333333	0.135	0.0873333333333333	0.0263333333333333	0.00600000000000001	0.072	-0.181666666666667	0.0406666666666667	-0.207666666666667	-0.126666666666667	0.00633333333333333	-0.318333333333333	0.014	-0.362333333333333	-0.235333333333333	-0.097	0.00866666666666666	-0.181666666666667	-0.173666666666667	0.427333333333333	-0.134	-0.227666666666667	-0.091	0.422666666666667	-0.037	-0.0296666666666667	-0.184666666666667	-0.153666666666667	-0.0926666666666667	-0.126	-0.358	-0.168	-0.0896666666666667	0.181	0.049	0.161333333333333	-0.174	-0.0356666666666667	-0.0756666666666667	0.773	-0.111333333333333	0.0223333333333333	-0.0563333333333333	-0.108666666666667	-0.141	0.160333333333333	-0.255
ABCB11	-0.015	-0.1434	0.2884	0.2936	0.2078	-0.0264	-0.0482	-0.0336	-0.1034	0.0858	0.0464	0.0022	-0.0416	0.1236	0.1098	-0.0154	0.0904	-0.1238	0.0964	0.1216	5.55111512312578e-18	-0.0322	0.1108	-0.042	0.1188	0.1296	-0.0192	0.2838	0.1124	0.0416	-0.0494	-0.0666	0.0506	-0.1478	-0.0392	-0.2106	-0.0096	-0.13	-0.086	-0.0866	0.0648	-0.2068	0.0208	0.0254	0.063	0.0082	-0.039	0.0106	-0.4316
ABCB4	0.5772	-0.1336	0.1178	0.466	0.0746	0.2092	0.149	0.7584	0.4368	-0.6256	0.0434	0.412	-0.1386	0.4274	-0.0174	0.3744	0.4766	0.3484	0.2732	0.4348	0.2128	0.1458	0.4704	0.3476	0.0986	-0.2268	0.0768	0.3216	0.0418	0.1562	-0.054	0.3624	0.1828	0.1108	0.1144	0.1472	0.243	0.4416	0.035	0.046	0.0738	0.218	0.1422	0.0882	0.0988	0.165	0.19	-0.0344	0.2526
ABCB5	0.634875	0.552375	0.226375	0.118	0.1495	0.23025	0.31725	0.65525	0.564875	0.562	0.17225	0.43625	-0.092125	0.317875	0.0385	0.339125	0.62275	0.60275	0.95375	0.639125	0.269625	0.076	0.389	0.112375	0.080875	-0.190625	-0.225875	0.506875	-0.09375	0.210375	0.653875	0.438125	0.335125	0.697125	0.35325	0.245625	0.333125	0.508875	0.305875	-0.039875	0.329375	0.30975	-0.026375	0.07	0.12175	0.301375	0.23825	-0.127625	0.474875
ABCB6	-0.053	-0.44	0.152	0.332	0.162	-0.145	-0.15	0.007	-0.109	-0.1	-0.269	-0.095	-0.041	-0.466	-0.252	-0.011	-0.552	-0.291	0.271	-0.048	-0.323	-0.09	-0.245	-0.373	-0.16	-0.261	-0.469	-0.424	-0.331	-0.063	-0.099	-0.142	0.216	-0.505	-0.067	-0.075	0.13	-0.056	-0.342	0.027	-0.265	0.275	0.081	-0.016	0.285	0.059	0.01	0.527	-0.239
ABCB7	-0.143428571428571	0.215285714285714	-0.244285714285714	0.255	0.160571428571429	0.148857142857143	-0.00285714285714286	0.000285714285714286	0.562714285714286	-0.67	0.439857142857143	0.136428571428571	0.0618571428571428	0.214714285714286	-0.109285714285714	0.204428571428571	0.428714285714286	0.145285714285714	0.0257142857142857	0.195857142857143	-0.0374285714285714	0.0965714285714286	-0.125571428571429	0.246142857142857	0.194285714285714	-0.127285714285714	-0.063	0.364	0.547142857142857	0.196428571428571	0.314714285714286	-0.088	0.916714285714286	0.523571428571429	0.201571428571429	-0.0287142857142857	-0.088	0.0992857142857143	-0.119	-0.00757142857142858	0.461285714285714	0.325714285714286	0.0105714285714286	-0.0468571428571429	-0.100714285714286	0.0905714285714286	0.0188571428571429	0.759285714285714	0.419428571428571
ABCB8	0.563	-0.2155	0.161	0.8495	0.283	0.337	0.194	0.5105	0.389	-0.3615	0.2215	0.5845	-0.035	0.3235	0.015	0.3915	0.1645	0.455	0.2645	0.1555	0.1975	0.1885	0.503	0.084	0.0895	-0.3485	0.074	-0.0665	0.336	-0.094	0.173	0.362	0.513	-0.0235	0.3395	0.269	0.1105	0.306	0.171	0.2075	-0.3975	0.4995	0.1515	0.097	0.2275	0.459	0.172	0.5455	0.228
ABCB9	-0.150333333333333	0.066	-0.029	0.0443333333333333	0.235666666666667	0.0623333333333333	-0.101333333333333	0.0323333333333333	0.0296666666666667	-0.025	0.065	0.0106666666666667	0.095	-0.553666666666667	-0.00600000000000001	-0.400666666666667	-0.18	0.216666666666667	0.02	0.0173333333333333	-0.249333333333333	-0.618333333333333	0.263333333333333	-0.179	0.0503333333333333	0.138333333333333	-0.0846666666666667	-0.0193333333333333	0.0763333333333333	0.0823333333333333	-0.152	0.0886666666666667	0.113666666666667	-0.460666666666667	0.287666666666667	-0.170333333333333	0.0813333333333333	0.104666666666667	-0.116666666666667	0.092	-0.175	-0.297666666666667	-0.0413333333333333	-0.065	0.071	0.0533333333333333	0.132666666666667	0.320333333333333	-0.300333333333333
ABCC1	-0.631083333333333	0.00275	0.01125	0.193666666666667	-0.00808333333333333	-0.0911666666666667	0.17225	-0.245083333333333	0.000500000000000005	0.147583333333333	0.10425	0.16275	-0.1555	-0.226083333333333	-0.0353333333333333	0.0630833333333333	-0.317666666666667	0.2945	-0.120833333333333	-0.00125	-0.0504166666666667	0.0185833333333333	0.23575	-0.14125	-0.112916666666667	0.0300833333333333	-0.0431666666666667	-0.02475	0.410833333333333	0.0395833333333333	0.33525	0.348833333333333	0.43075	0.0208333333333333	0.212	0.0234166666666667	0.298666666666667	0.0545	-0.00625000000000001	-0.0185	-0.18175	0.342	-0.14175	0.0510833333333333	0.150583333333333	0.14475	0.0294166666666667	0.0413333333333333	-0.00591666666666667
ABCC10	0.0355	0.0865	0.091	0.562	-0.0195	-0.0175	0.217	0.254	-0.0355	0.186	0.31	0.2105	0.0755	0.083	-0.088	0.2645	-0.266	0.1665	0.142	0.007	-0.141	0.183	-0.0285	-0.48	-0.165	-0.2195	0.0535	-0.1135	-0.127	0.2585	0.3705	0.1505	0.8595	0.0785	-0.1385	-0.0975	0.278	0.108	0.077	-0.011	0.0085	1.1365	-0.104	0.1885	0.173	0.0655	-0.0595	0.0155	0.2555
ABCC11	0.4345	-0.0525	0.07375	0.175	0.10725	0.1885	0.46225	0.5415	0.04	0.1555	0.0385	0.19825	-0.08025	-0.0425	0.006	0.0565	-0.1215	0.36875	-0.02275	0.20625	-0.05625	0.12075	0.307	0.07775	0.027	0.264	0.068	-0.06525	-0.09475	-0.05975	0.36975	0.4395	-0.098	0.288	0.429	0.1925	0.58275	0.0905	-0.00375	0.08525	0.59075	0.22075	-0.022	0.06425	0.2565	-0.02675	0.265	0.223	0.27725
ABCC12	0.38825	0.0745	-0.04075	0.05175	0.068	-0.02725	0.2325	0.26225	-0.09275	0.00775	0.0675	0.09375	-0.288	-0.19425	-0.056	-0.1085	-0.08875	0.2195	-0.219	0.0665	-0.05875	0.177	0.249	-0.09475	-0.224	0.158	-0.07675	-0.014	-0.1935	-0.11325	0.2185	0.1795	-0.17725	0.08625	0.20575	0.054	0.374	0.03025	-0.05025	0.156	0.35025	0.2495	-0.0385	0.019	0.0185	0.132	0.10975	-0.12575	0.38325
ABCC2	-0.000599999999999995	-0.1568	-0.0566	-0.1072	-0.1982	-0.1284	-0.029	0.1108	-0.5284	0.1262	-0.2176	-0.012	0.1554	-0.0384	0.0404	0.0262	-0.004	-0.3474	-0.1418	-0.0106	0.0666	0.1016	0.014	0.2256	0.0692	0.1284	0.00600000000000001	0.1022	0.1386	-0.0188	-0.0022	-0.3402	0.2016	-0.58	-0.2726	-0.4176	0.0882	-0.2346	-0.0502	-0.0162	0.0944	-0.5832	-0.0048	-0.1052	-0.104	-0.0952	-0.0728	0.2078	-0.1722
ABCC3	-0.00433333333333333	0.157	0.104	0.202333333333333	0	0.119	0.00833333333333333	0.0106666666666667	0.183333333333333	0.254666666666667	0.31	0.198666666666667	0.192333333333333	-0.226	0.0446666666666667	0.127	-0.244666666666667	0.0783333333333333	-0.231666666666667	-0.322	-0.124666666666667	0.178666666666667	0.0733333333333333	-0.426666666666667	-0.069	0.153333333333333	-0.019	-0.0393333333333333	0.286666666666667	0.142333333333333	0.286	0.0406666666666667	0.801666666666667	-0.175333333333333	0.157	-0.112333333333333	0.309666666666667	-0.0766666666666667	0.123666666666667	0.16	-0.361333333333333	-0.122	0.057	0.276	0.28	0.476666666666667	-0.106666666666667	0.908	-0.227333333333333
ABCC4	-0.0866315789473684	0.668	0.304263157894737	0.251526315789474	0.0994736842105263	0.129526315789474	0.344526315789474	0.370421052631579	-0.00521052631578947	0.0255263157894737	0.194157894736842	0.505052631578947	0.181368421052632	0.642	-0.0337368421052632	0.804473684210526	0.478947368421053	-0.0961578947368421	0.725842105263158	0.649526315789474	0.144263157894737	0.176315789473684	0.328736842105263	0.193578947368421	0.0744210526315789	0.686894736842105	0.0722631578947368	0.688263157894737	0.370210526315789	0.220052631578947	0.631736842105263	0.262368421052632	0.732421052631579	0.513526315789474	-0.205	0.38578947368421	0.252052631578947	0.93078947368421	0.439789473684211	0.0224736842105263	0.463105263157895	0.335631578947368	0.0561052631578947	0.196263157894737	0.485736842105263	0.355105263157895	0.116368421052632	0.041578947368421	0.276631578947369
ABCC5	0.1196	-0.1534	0.2114	0.0452	0.039	-0.0166	0.0996	0.2178	0.007	0.0056	0.058	0.0744	0.0856	-0.4158	-0.0762	0.0256	0.0482	-0.158	0.006	0.1244	-0.0632	-0.3938	-0.0606	0.133	0.0682	0.00199999999999999	-0.232	-0.0864	-0.0848	0.02	-0.013	-0.0482	-0.2106	0.0564	0.204	0.0564	0.0166	0.2584	0.0988	0.1876	0.0652	-0.264	0.0144	0.0552	-0.0034	-0.0688	0.026	-0.0202	-0.0262
ABCC6	-0.0105	0.121166666666667	-0.0731666666666667	0.0845	-0.108666666666667	0.035	0.250166666666667	-0.0786666666666667	-0.0305	0.178666666666667	0.254	0.127166666666667	-0.181833333333333	-0.262166666666667	-0.0981666666666667	0.0951666666666667	-0.214	0.206833333333333	-0.0968333333333333	-0.126	-0.143	0.217333333333333	0.1435	-0.311333333333333	-0.189	0.00416666666666666	-0.101666666666667	-0.183833333333333	0.422	0.00166666666666666	0.1625	0.217666666666667	0.368833333333333	-0.078	0.243166666666667	-0.0201666666666667	0.266333333333333	0.0353333333333333	0.0486666666666667	0.1	-0.074	0.284666666666667	-0.106666666666667	0.244	0.036	0.145166666666667	0.000333333333333324	-0.107333333333333	0.221
ABCC8	0.0545	0.0355	0.0996666666666667	0.158666666666667	0.116	-0.0546666666666667	0.465666666666667	0.261166666666667	-0.0698333333333333	0.173333333333333	0.1275	0.00516666666666667	-0.119666666666667	-0.330166666666667	-0.0796666666666666	0.568666666666667	-0.0305	-0.134833333333333	0.0245	0.2285	-0.141333333333333	0.0558333333333333	0.0148333333333333	-0.174166666666667	-0.1965	0.0858333333333334	0.0498333333333333	-0.161	0.011	0.021	0.0831666666666667	-0.0466666666666667	0.237	-0.0605	0.150333333333333	0.007	0.015	-0.215166666666667	0.105166666666667	0.0796666666666667	0.211	0.287833333333333	-0.156333333333333	0.113	0.00416666666666667	0.0565	-0.158833333333333	0.047	0.0996666666666667
ABCC9	-0.407333333333333	-0.0517777777777778	-0.0214444444444444	0.00255555555555554	0.0434444444444444	0.0292222222222222	-0.209888888888889	-0.0227777777777778	0.0233333333333333	0.0606666666666667	0.103111111111111	-0.00488888888888889	-0.113333333333333	0.354777777777778	0.0671111111111111	-0.373444444444444	0.219444444444444	0.234666666666667	0.168666666666667	0.118	0.0317777777777778	0.593	0.439111111111111	0.000555555555555556	0.449444444444444	0.0333333333333333	0.00155555555555556	0.154777777777778	-0.05	-0.0287777777777778	0.00666666666666667	0.156555555555556	-0.0238888888888889	0.160555555555556	0.117111111111111	0.00222222222222222	-0.167	0.204444444444444	-0.00244444444444445	-0.0827777777777778	0.0398888888888889	-0.0553333333333333	0.0164444444444444	-0.133333333333333	-0.171	-0.129222222222222	0.222777777777778	0.0276666666666667	-0.100444444444444
ABCD1	0.002	0.046	-0.3185	0.9155	0.345	0.346	0.2835	0.273	0.3355	-0.171	0.759	0.2805	0.051	0.0475	0.1185	0.1015	-0.1045	0.319	0.0205	-0.0075	-0.1235	0.065	0.0555	-0.2585	0.03	0.314	-0.169	0.286	0.678	0.3725	0.203	0.0575	0.7245	0.505	0.2095	-0.0245	0.2305	-0.071	0.06	0.045	0.1385	0.4635	0.023	0.147	0.035	0.2515	-0.2485	0.612	0.078
ABCD2	0.1658	0.12	-0.0566	-0.0376	-0.0414	0.1224	-0.0648	-0.1832	-0.0704	0.0356	0.088	-0.0896	0.1186	0.2906	0.0264	0.2602	0.0264	0.1792	-0.1094	-0.0832	-0.0062	0.2536	0.2338	-0.1162	0.082	-0.0226	0.0688	0.0798	-0.1102	0.0148	-0.0726	-0.1462	-0.000200000000000003	0.021	0.279	-0.046	-0.0876	0.1012	-0.0612	-0.1202	0.1804	-0.169	-0.0018	-0.0188	-0.0402	0.0034	0.0222	-0.2682	-0.1164
ABCD3	0.0055	0.367666666666667	-0.0331666666666667	0.052	-0.185666666666667	-0.0795	-0.4565	-0.256166666666667	0.0526666666666667	0.135833333333333	-0.155166666666667	-0.0558333333333333	-4.62592926927149e-18	0.166333333333333	0.0656666666666667	-0.309166666666667	0.0466666666666667	-0.0706666666666667	0.278166666666667	-0.2945	0.0733333333333333	-0.4395	0.0425	-0.2525	0.0225	-0.516166666666667	0.0085	-0.0758333333333333	-0.0191666666666667	-0.0235	0.00516666666666667	0.0755	-0.273	0.141	-0.267333333333333	-0.3525	-0.181166666666667	-0.0551666666666667	0.062	0.0653333333333333	-0.126666666666667	-0.251333333333333	-0.147333333333333	-0.0495	-0.444333333333333	0.00383333333333333	-0.0435	-0.0106666666666667	-0.770166666666667
ABCD4	-0.203	0.22	-0.341	0.085	0.146	-0.291	-0.12	-0.152	-0.189	-0.61	-0.199	0.116	-0.305	0.047	-0.111	-0.327	-0.129	-0.057	-0.183	-0.38	-0.331	0.127	-0.121	-0.547	-0.068	-0.414	-0.106	-0.156	-0.481	0.04	-0.332	-0.082	-0.179	-0.555	-0.174	-0.526	-0.135	-0.168	-0.323	-0.017	-0.327	-0.302	-0.077	0.08	0.001	-0.019	-0.168	0.041	-0.291
ABCE1	-0.3295	-0.3105	-0.0325	-0.0775	-0.1395	-0.2735	-0.6665	-0.1255	0.096	0.012	-0.389	-0.1325	0.1435	0.0545	0.0665	-0.1385	0.311	0.069	-0.093	-0.1675	0.1015	-0.527	-0.191	-0.00449999999999999	0.1125	-0.1755	-0.0115	0.3135	-0.04	-0.1335	-0.108	-0.1025	-0.799	-0.5	-0.3395	-0.3625	-0.3595	-0.339	0.0045	-0.143	-0.396	-0.5805	-0.0325	-0.1215	-0.3695	-0.244	-0.4335	0.2615	-0.4085
ABCF1	-0.3155	0.033	0.0445	0.4175	-0.149	-0.0555	-0.1215	0.242	0.056	0.1975	0.0735	-0.1805	-0.0955	-0.0805	-0.0645	0.2925	-0.4965	-0.17	-0.0715	-0.1705	-0.1185	0.3635	-0.005	-0.374	-0.013	-0.3405	-0.06	-0.174	0.1125	0.043	0.279	0.0415	0.4495	-0.169	-0.176	-0.1315	0.0455	-0.129	-0.2395	-0.137	-0.371	0.248	0.0315	0.3995	-0.0335	0.177	-0.2005	0.1745	-0.0115
ABCF2	0.557	-0.148	-0.134	0.139	0.1805	-0.04	0.16	0.086	0.274	-0.4505	-0.221	0.4915	-0.119	-0.0005	-0.011	0.103	0.115	0.1985	0.2515	0.4415	-0.1575	-0.133	0.302	0.1405	0.1155	-0.1355	-0.019	-0.032	-0.058	-0.448	-0.0445	0.178	0.1095	-0.114	0.165	0.3385	-0.201	0.1665	0.04	0.0485	-0.0725	-0.0585	0.0005	-0.0605	0.0625	0.122	0.219	0.3355	-0.017
ABCF3	0.199	-0.134	0.184	0.443	0.093	0.058	0.254	0.034	-0.036	0.073	0.247	0.065	-0.048	-0.865	0.064	0.307	-0.365	-0.031	0.018	-0.145	-0.135	0.094	0.011	-0.812	-0.229	0.245	-0.482	-0.411	-0.098	0.268	0.048	-0.148	0.003	0.091	0.078	-0.04	-0.119	-0.028	-0.02	0.086	0.015	0.294	0.226	0.108	0.041	-0.078	-0.098	0.047	-0.21
ABCG1	-0.417714285714286	-0.268857142857143	0.0548571428571429	0.126857142857143	-0.035	-0.246	-0.561142857142857	-0.152142857142857	-0.0997142857142857	0.00828571428571429	-0.351	-0.00942857142857143	0.0232857142857143	-0.168857142857143	0.093	-0.186714285714286	-0.752285714285714	-0.521714285714286	-0.227	-0.215714285714286	-0.0538571428571429	-0.0827142857142857	0.0185714285714286	0.0475714285714286	0.0831428571428572	-0.0827142857142857	-0.0617142857142857	-0.114714285714286	0.177857142857143	-0.132	-0.0938571428571429	-0.181428571428571	0.153	-0.170285714285714	-0.289714285714286	-0.480571428571429	-0.183142857142857	-0.0295714285714286	-0.605428571428572	-0.0665714285714286	-0.336	-0.725285714285714	-0.0467142857142857	-0.116285714285714	0.00571428571428571	-0.0645714285714286	-0.348285714285714	-0.546571428571429	-0.151714285714286
ABCG2	-0.411	-0.1772	-0.2022	-0.3762	-0.0198	-0.1274	-0.4656	-0.3352	0.0932	0.1378	-0.2666	-0.0868	-0.0182	-0.2956	0.0096	0.0114	-0.0612	-0.0886	0.1396	-0.1614	-0.0666	-0.4912	-0.0078	0.0088	-0.091	-0.2348	-0.0376	0.0428	0.0864	-0.0956	-0.0406	-0.0752	-0.2344	-0.7944	-0.1788	-0.2194	-0.0798	-0.0976	-0.0912	-0.0152	-0.3412	-0.3228	-0.1468	-0.0376	-0.2968	-0.1552	-0.1564	0.092	-0.3166
ABCG4	-0.056	-0.01	-0.306	-0.275	0.226	-0.29	-0.134	-0.095	-0.686	-0.061	0.173	0.024	-0.064	-0.48	-0.173	-0.193	-0.83	-0.181	-0.135	-0.049	-0.029	0.042	-0.305	-0.033	0.09	-0.045	0.051	-0.297	0.051	-0.348	-0.035	-0.144	0.353	-0.27	-0.115	0.195	0.128	-0.15	0.005	-0.182	0.472	0.432	-0.163	-0.213	0.064	0.036	-0.163	0.316	0.281
ABCG5	0.062	0.376	0.102	0.776	0.379	-0.392	-0.246	0.177	-0.054	-0.14	-0.269	-0.168	0.024	0.009	-0.176	-0.113	-0.343	-0.126	0.433	0.144	-0.458	-0.348	-0.035	0.15	-0.167	0	-0.284	0.15	0.119	-0.337	-0.143	-0.138	0.083	-0.301	0.202	0.015	0.024	-0.139	-0.231	0.013	0.039	-0.088	-0.006	-0.125	0.24	-0.005	0.083	0.037	-0.761
ABCG8	-0.045	-0.262333333333333	-0.00533333333333333	0.244	0.147333333333333	-0.028	0.257666666666667	0.423	0.099	0.0566666666666667	0.124	0.0236666666666667	0.127333333333333	0.0593333333333333	0.132666666666667	0.156666666666667	0.0186666666666667	0.0343333333333333	0.0986666666666667	0.187333333333333	0.0563333333333333	0.348	0.0426666666666667	0.09	0.185	-0.0486666666666667	0.172	0.339333333333333	0.166	0.289666666666667	0.126333333333333	0.166333333333333	0.357333333333333	0.132666666666667	0.314	-0.0296666666666667	0.16	-0.067	0.208	-0.00366666666666667	0.203666666666667	0.208333333333333	0.105333333333333	0.0926666666666667	0.118333333333333	0.144333333333333	0.0546666666666667	-0.114666666666667	-0.0746666666666667
ABHD1	-0.436	-0.212	0.041	0.524	0.332	0.312	0.31	0.46	0.068	0.344	0.351	0.04	-0.407	-0.511	-0.053	0.234	-0.367	0.127	0.425	0.018	-0.369	0.612	0.207	-0.518	-0.339	0.183	0.054	-0.196	-0.033	0.256	-0.068	0.092	0.71	-0.226	0.527	0.109	0.342	-0.126	0.338	0.018	-0.455	0.589	0.186	0.519	0.354	0.42	-0.038	0.195	0.159
ABHD10	-0.535	-0.092	0.278	0.34	0.076	-0.202	0.008	0.152	0.141	0.011	0.326	0.462	-0.005	0.105	0.469	-0.222	0.043	0.207	0.371	0.372	0.087	-0.695	0.237	-0.285	-0.298	-0.138	0.198	0.499	0.048	0.132	0.008	0.177	-0.146	0.395	-0.1	-0.113	-0.208	0.247	-0.037	-0.217	-0.484	-0.594	0.49	0.053	-0.177	-0.181	-0.124	0.444	-0.169
ABHD11	0.521	-0.0845	0.0395	0.918	0.445	0.052	-0.0565	0.2725	0.295	-0.412	0.166	0.598	0.0235	0.1895	0.038	0.347	0.384	0.4775	0.6325	0.116	-0.1045	-0.266	0.4585	0.0985	0.045	-0.0705	-0.461	0.266	0.174	0.155	0.0475	0.254	0.2825	-0.328	0.172	0.131	0.2195	0.283	-0.2395	0.21	-0.2375	0.2805	0.067	-0.0265	0.104	0.4395	0.052	0.1265	0.314
ABHD12	-0.0238571428571429	0.550571428571429	0.149714285714286	0.360428571428571	0.519	0.234571428571429	0.990857142857143	0.530571428571429	-0.523571428571428	0.140142857142857	0.504428571428571	-0.0908571428571429	-0.163857142857143	0.0682857142857143	-0.145	0.133714285714286	0.127571428571429	-0.461857142857143	-0.346142857142857	0.472285714285714	-0.214428571428571	0.546428571428571	-0.104714285714286	0.089	-0.258	0.295714285714286	-0.189428571428571	0.475142857142857	0.548428571428571	0.221285714285714	1.135	0.709428571428571	0.879571428571429	0.356285714285714	0.435428571428571	0.0168571428571429	0.970428571428571	0.744285714285714	0.164857142857143	0.164714285714286	0.509285714285714	0.472428571428571	0.097	0.483428571428572	0.679571428571428	0.540285714285714	-0.536	0.704285714285714	0.527571428571429
ABHD12B	0.443	0.326	-0.061	0.2695	0.089	0.086	-0.293	-0.11	0.156	-0.376	-0.245	-0.0255	-0.0405	0.2345	-0.092	-0.2295	-0.0235	-0.1855	0.323	-0.2095	0.0075	0.3895	-0.0875	0.0585	0.1535	-0.172	0.0345	-0.518	-0.536	0.512	-0.3265	-0.0365	-0.2665	-0.8875	-0.335	-0.436	-0.387	-0.018	-0.4615	0.071	-0.071	-0.3475	-0.0975	-0.1185	0.302	0.0025	0.2465	0.1395	-0.298
ABHD13	-0.002	0.43	0.181	0.4225	-0.041	0.019	0.017	0.106	-0.028	-0.012	0.1785	0.5745	0.2015	0.807	0.069	0.5555	0.7595	-0.007	0.4885	0.5535	0.2065	-0.1385	0.3595	0.376	0.296	0.593	0.2545	0.74	0.3555	0.055	0.6835	0.096	0.392	0.5605	-0.3715	0.1715	0.1575	0.8555	0.3135	-0.1855	-0.0005	0.0485	0.059	0.048	0.461	0.2095	-0.1605	-0.0095	-0.3755
ABHD14A	0.024	-0.036	-0.437	0.1	0.151	-0.085	-0.179	-0.069	-0.256	-0.123	0.194	-0.153	-0.366	-0.291	-0.143	0.003	-0.284	-0.005	-0.223	-0.131	-0.397	0.025	-0.141	-0.531	-0.252	-0.077	-0.094	-0.396	-0.049	-0.104	-0.099	-0.184	-0.192	-0.321	-0.065	-0.13	0.223	-0.215	0.036	0.15	-0.062	0.22	-0.045	0.339	0.129	0.308	-0.386	-0.528	-0.029
ABHD14B	0.008	-0.388	-0.086	0.5565	0.4645	-0.0485	-0.245	0.0365	-0.075	0.1155	0.1175	0.298	0.0815	-0.4765	-0.149	-0.296	-0.465	0.228	0.006	-0.184	-0.39	-0.3575	0.029	-0.4475	-0.291	0	-0.2955	-0.339	-0.00750000000000001	0.1005	-0.182	-0.1345	-0.211	-0.4155	-0.3505	-0.032	-0.175	0.0335	-0.231	-0.1635	-0.2485	-0.4105	-0.1865	0.1245	0.1205	-0.135	-0.2195	0.271	0.043
ABHD2	-0.463428571428571	0.307428571428571	-0.0124285714285714	0.503142857142857	-0.205	-0.240571428571429	-0.265142857142857	-0.183714285714286	-0.109	-0.611285714285714	-0.0655714285714286	0.0724285714285715	-0.001	0.192857142857143	0.00471428571428571	-0.0782857142857143	0.0415714285714286	-0.127	-0.351857142857143	-0.115142857142857	0.048	-0.267714285714286	-0.0792857142857143	0.069	0.0144285714285714	-0.00742857142857144	0.0144285714285714	-0.071	-0.057	0.518	-0.245285714285714	-0.219428571428571	-0.225714285714286	-0.793714285714286	-0.232857142857143	0.00614285714285714	0.0325714285714286	0.0461428571428571	-0.151142857142857	-0.0881428571428572	-0.320857142857143	0.0822857142857143	0.0871428571428571	-0.331285714285714	-0.615428571428571	-0.127	-0.354571428571429	0.252571428571429	-0.451428571428571
ABHD3	-0.37975	0.14875	-0.1875	-0.27375	0.0675	0.03675	-0.46775	-0.19325	-0.4115	-0.324	-0.62275	-0.4995	-0.04225	0.1425	0.16925	-0.23675	-0.5375	-0.29925	-0.283	-0.40175	0.10975	-0.3755	-0.666	-0.2975	-0.07325	-0.436	-0.2925	-0.19675	-0.429	-0.15175	-0.37175	-0.36175	-0.00450000000000001	-0.62225	-0.198	-0.43875	-0.3515	0.01475	-0.43725	-0.39475	-0.7395	0.9685	-0.22875	-0.253	-0.30825	-0.24775	-0.1305	-0.4455	-0.928
ABHD4	-0.122	0.044	-0.075	0.15	0.219	-0.093	-0.388	-0.042	0.155	-0.376	-0.064	0.265	0.104	0.304	0.037	-0.329	0.042	-0.063	0.056	-0.139	-0.035	0.411	-0.173	0.028	0.062	-0.477	0.012	-0.326	-0.404	0.15	-0.342	-0.094	-0.268	-0.634	-0.074	-0.477	-0.141	-0.152	-0.403	-0.063	-0.572	0.04	-0.018	0.055	0.124	-0.2	-0.154	-0.197	-0.017
ABHD5	-0.357	0.289	0.468	0.369	0.0505	0.2515	0.4015	0.626	0.323	0.33	0.8235	0.4105	0.1205	0.1245	0.304	0.095	0.013	0.5095	0.327	0.1205	0.2535	0.089	0.02	-0.3775	0.2445	-0.072	0.2105	-0.055	0.553	0.284	0.0465	0.0765	0.0605	0.0305	-0.3805	-0.165	0.309	0.4905	0.1475	0.0675	-0.043	-0.1	0.3645	0.0795	0.009	0.0505	0.0345	0.3775	-0.073
ABHD6	0.0035	-0.07725	0.0925	0.56625	0.206	-0.04625	0.227	0.3065	0.115	0.26	0.199	0.3015	0.23425	-0.31825	0.139	-0.0115	-0.1045	0.45525	0.264	0.1935	0.01225	-0.2305	0.0415	-0.1895	0.10925	0.2135	-0.12775	0.20375	0.23725	0.4455	0.05325	-0.029	0.02425	0.15625	0.13375	-0.01325	-0.13625	0.2175	-0.06725	-0.13425	0.15125	-0.183	-0.0725	0.0215	0.225	0.03025	0.103	-0.09375	0.1605
ABHD7	-0.207	0.7395	-0.1385	-0.1035	-0.1625	0.0245	-0.322	-0.2535	-0.046	0.1555	-0.4895	-0.114	-0.067	-0.237	0.0095	-0.1445	-0.041	-0.0335	0.2435	-0.1905	-0.0605	-0.2785	-0.0125	-0.259	0.1775	-0.672	0.0535	-0.1825	-0.0265	-0.036	-0.092	-0.0495	-0.203	0.237	-0.0295	-0.277	0.0655	-0.164	0.0305	-0.0815	-0.08	-0.2635	-0.265	0.0465	-0.3845	0.0825	-0.155	0.1955	-0.183
ABHD8	-0.177	0.041	0.064	0.456	0.113	0.343	0.164	0.396	-0.014	0.122	0.106	0.012	0.094	-0.384	-0.327	0.004	-0.285	-0.009	0.073	0.007	-0.295	0.155	0.013	-0.241	-0.021	0.226	-0.176	-0.064	-0.079	0.27	0.245	0.01	0.533	-0.236	0.042	0.143	0.33	-0.117	0.172	0.057	-0.255	0.114	-0.046	0.209	0.378	0.184	0.027	0.052	0.05
ABHD9	-0.195	0.417	-0.118	0.189	0.023	0.336	0.42	0.388	-0.059	0.18	0.446	0.245	0.25	0.121	-0.076	0.236	-0.007	0.319	-0.071	0.282	0.12	0.502	-0.23	0.359	0.2	0.388	0.355	0.062	0.561	0.362	0.41	0.147	0.312	0.178	-0.286	0.045	0.31	-0.048	0.066	0.046	-0.075	-0.041	0.285	0.14	0.08	-0.094	-0.101	-0.081	0.622
ABI1	0.11525	-0.300125	0.12075	-0.19975	-0.216375	-0.12725	-0.251375	0.051875	0.333125	-0.5595	-0.414375	-0.08175	0.145875	0.022125	-0.04525	-0.358125	0.08075	-0.495375	-0.202	-0.227	-0.059375	-0.266875	-0.0855	-0.058125	0.08825	0.154625	-0.456875	-0.021	-0.1065	-0.18125	-0.075125	0.07675	0.090875	0.11775	-0.36825	-0.0045	-0.105375	-0.06775	-0.096375	-0.012375	-0.097375	0.370375	-0.14175	-0.130625	-0.101875	-0.10125	-0.130375	-0.088875	-0.110625
ABI2	0.194	-0.106666666666667	0.2385	-0.130833333333333	-0.00133333333333333	-0.1595	0.144833333333333	0.136	-0.0495	-0.024	-0.0468333333333333	-0.0456666666666667	-0.0828333333333333	-0.127	0.0526666666666667	0.402166666666667	0.0645	-0.155333333333333	0.0511666666666667	0.0488333333333333	0.000166666666666667	0.0835	-0.129666666666667	-0.154	0.0121666666666667	0.1605	-0.0111666666666667	0.0648333333333333	0.0583333333333333	0.0388333333333333	-0.221	-0.00816666666666666	0.168833333333333	0.0666666666666667	0.0858333333333333	0.0946666666666667	0.046	0.0616666666666667	0.00366666666666667	-0.000166666666666668	0.132	0.112666666666667	0.0573333333333333	-0.149	0.0438333333333333	-0.00616666666666667	0.0751666666666667	-0.235	-0.0336666666666667
ABI3	-0.127	-0.231	-0.247	-0.106	-0.152	-0.099	-0.052	0.003	-0.118	0.034	0.258	-0.189	-0.05	-0.153	-0.128	-0.163	-0.317	-0.118	-0.326	-0.289	-0.15	0.072	-0.263	-0.479	-0.023	-0.183	-0.095	-0.169	0.47	-0.105	0.029	-0.086	-0.138	-0.24	0.076	-0.105	0.054	-0.252	-0.164	-0.049	-0.236	-0.028	-0.108	0.189	0.037	0.124	-0.309	-0.256	-0.105
ABI3BP	0.120411764705882	-0.263352941176471	-0.0999411764705882	0.0218823529411765	-0.0662941176470588	-0.216941176470588	0.0581764705882353	0.0127647058823529	0.00194117647058823	0.0579411764705882	0.0381176470588235	0.158411764705882	0.171941176470588	-0.197470588235294	0.0464117647058823	-0.0878823529411765	-0.0199411764705882	0.233352941176471	0.0264117647058824	0.113058823529412	-0.0219411764705882	-0.384411764705882	0.0308235294117647	0.0605882352941176	0.0828235294117647	0.0869411764705882	0.0395294117647059	0.108176470588235	0.0295882352941176	0.0174117647058824	-0.0596470588235294	-0.00800000000000001	-0.340352941176471	0.100588235294118	0.149	-0.0374117647058824	-0.224294117647059	0.134470588235294	-0.0329411764705882	0.0147647058823529	0.0585294117647059	-0.332	0.0487647058823529	-0.114294117647059	-0.0489411764705882	-0.0635294117647059	0.0185294117647059	-0.100470588235294	-0.0257058823529412
ABL1	0.194428571428571	-0.239885714285714	0.216571428571429	0.118485714285714	-0.195142857142857	-0.206342857142857	-0.201571428571429	0.0287714285714286	-0.015	0.102142857142857	0.0178571428571429	-0.0214571428571429	0.166028571428571	0.0975142857142857	-0.0479142857142857	-0.0839714285714286	-0.205114285714286	0.193114285714286	0.0358857142857143	0.0670857142857143	-0.0912285714285714	-0.378971428571429	0.387314285714286	-0.0521714285714286	0.0581428571428571	0.0752	-0.00537142857142857	-0.188514285714286	0.264857142857143	-0.0459428571428572	-0.350942857142857	-0.0309428571428572	-0.0507428571428571	-0.0679428571428572	0.1738	0.00605714285714286	-0.0867714285714286	-0.0675428571428572	0.337885714285714	-0.135	-0.528485714285714	0.0932285714285714	0.0191142857142857	0.00362857142857143	-0.0398	-0.0401714285714286	0.0434857142857143	0.0764	-0.219
ABL2	0.531526315789474	0.357842105263158	0.245236842105263	0.367552631578947	-0.227289473684211	0.179657894736842	0.0773684210526316	0.188578947368421	0.0706315789473684	0.183157894736842	-0.0777631578947368	0.0415789473684211	0.220078947368421	-0.0654473684210526	0.142868421052632	0.0844736842105263	0.0348684210526316	-0.0392631578947368	0.203736842105263	-0.174842105263158	0.0393157894736842	0.460315789473684	-0.0445526315789474	-0.0499736842105263	0.0305526315789474	0.467315789473684	0.0764473684210527	0.0491842105263158	0.0692631578947369	0.0426052631578948	0.0203947368421053	0.0102368421052632	-0.0347631578947368	0.0342105263157895	0.106368421052632	0.156	0.0181842105263158	0.301763157894737	0.0234210526315789	-0.0500789473684211	-0.336078947368421	0.712447368421053	0.0915526315789474	0.0684473684210526	0.125105263157895	-0.0281315789473684	0.0657631578947368	0.0678684210526316	-0.487921052631579
ABLIM1	-0.017125	-0.3881875	0.19775	-0.2748125	-0.180375	-0.243625	-0.2461875	-0.0628125	-0.7139375	-0.700625	-0.5381875	-0.12725	-0.0321875	-0.1546875	-0.0648125	-0.0974375	-0.052375	-0.6085625	-0.1140625	-0.2289375	-0.1100625	-0.3336875	-0.120125	0.133875	0.1531875	-0.0175625	-0.0913125	-0.3813125	-0.207875	-0.168	-0.0705625	-0.58625	0.1135	-0.8420625	-0.261625	0.032875	-0.1855625	-0.057875	-0.168625	-0.0195625	-0.202875	-0.366875	-0.142875	-0.1898125	-0.057625	-0.1519375	-0.093375	0.1666875	-0.195
ABLIM2	-0.307230769230769	0.00661538461538462	-0.124538461538462	0.0551538461538462	0.177384615384615	0.0516923076923077	-0.00153846153846154	0.165615384615385	-0.0553846153846154	0.089	-0.178153846153846	-0.0731538461538462	-0.150615384615385	-0.0698461538461538	-0.0150769230769231	-0.294307692307692	-0.158384615384615	-0.072	0.0334615384615385	-0.247615384615385	-0.161230769230769	-0.198769230769231	-0.0643076923076923	-0.137769230769231	-0.106615384615385	-0.0535384615384615	-0.0296923076923077	-0.264538461538462	0.0588461538461538	-0.00353846153846154	-0.382538461538462	-0.0693846153846154	-0.159846153846154	-0.112230769230769	-0.149538461538462	-0.100692307692308	0.0848461538461538	-0.240230769230769	0.0470769230769231	0.0840769230769231	-0.356692307692308	-0.111307692307692	-0.126769230769231	0.0386923076923077	-0.209307692307692	0.0536923076923077	-0.285307692307692	0.0263846153846154	0.181153846153846
ABLIM3	-0.259625	0.11975	-0.059375	-0.161	0.119125	-0.08925	-0.413125	-0.211875	-0.13125	-0.017875	-0.099375	-0.12225	-0.022875	-0.117	-0.08925	-0.38425	-0.177375	0.037125	-0.012625	-0.227125	-0.11725	-0.018	-0.174375	0.114125	-0.1675	0.1765	-0.116625	-0.163875	-0.1445	-0.267375	0.102375	-0.136125	-0.321625	-0.205625	-0.05875	0.3325	-0.064375	-0.170625	-0.063875	0.069125	-0.024125	-0.1645	-0.002125	-0.064125	-0.02175	-0.00125	0.01475	0.090625	-0.370375
ABO	0.0605	-0.173	0.4725	0.476	0.2025	0.0695	-0.4655	0.1735	-0.0785	0.0845	0.1415	-0.093	0.1385	0.043	-0.0375	-0.186	-0.2425	-0.1025	-0.0325	-0.095	-0.5205	-0.53	0.6245	-0.371	0.011	-0.362	-0.2315	-0.2235	0.406	0.1215	-0.5175	-0.2705	0.021	-0.2425	0.4315	-0.0795	-0.031	-0.2355	0.2455	0.021	-0.2635	-0.2075	-0.0185	-0.0975	0.257	-0.101	0.0015	-0.0815	-0.176
ABP1	0.335	-0.144	-0.146	-0.143	0.0815	0.018	0.278	0.242	0.2505	-0.671	0.0315	0.193	-0.2035	0.164	-0.1485	0.31	0.1925	0.1785	0.154	0.261	-0.0015	0.0765	0.2095	-0.109	-0.0345	0.0295	-0.037	-0.0665	0.0745	-0.346	-0.0825	0.276	0.1365	-0.104	0.208	0.197	0.8615	0.1665	-0.044	0.223	0.1035	0.185	-0.009	-0.03	0.056	0.273	0.011	-0.0225	0.2635
ABR	-0.252727272727273	-0.326	-0.396272727272727	0.179363636363636	-0.00518181818181818	0.0512727272727273	-0.0143636363636364	-0.088	-0.393	-0.305909090909091	0.00727272727272728	-0.318727272727273	-0.147909090909091	-0.133909090909091	0.0268181818181818	0.0908181818181818	-0.248181818181818	-0.263090909090909	-0.327363636363636	-0.152363636363636	-0.0863636363636364	-0.0817272727272727	-0.482545454545455	-0.513818181818182	-0.0582727272727273	-0.416272727272727	-0.320454545454545	-0.334909090909091	0.177636363636364	0.547545454545455	-0.276454545454546	0.0386363636363636	-0.00363636363636364	-0.607636363636364	-0.168181818181818	-0.395818181818182	-0.04	-0.112	0.0365454545454545	-0.123272727272727	-0.274272727272727	-0.00372727272727273	-0.0166363636363636	-0.123272727272727	-0.288454545454546	-0.131454545454545	-0.489181818181818	-0.504545454545455	-0.0196363636363637
ABRA	-0.132	0.398	-0.17	0.611	-0.223	-0.101	0.12	0.166	0.395	0.677	0.399	0.529	-0.187	0.159	-0.169	0.215	-0.368	0.121	-0.081	-0.197	-0.175	0.108	-0.255	-0.163	-0.285	-0.427	-0.146	-0.278	0.073	0.461	-0.191	0.2	0.038	0.034	0.051	-0.068	0.255	-0.026	-0.165	-0.014	0.179	0.218	-0.171	0.438	0.022	0.433	-0.061	0.93	0.466
ABT1	-0.489	0.234	-0.264	0.32	-0.322	-0.379	-0.157	0.085	-0.215	-0.115	-0.003	0	-0.009	0.083	-0.287	0.176	-0.165	-0.298	-0.424	-0.083	-0.359	-0.028	-0.26	0.038	-0.144	-0.539	0.004	-0.048	-0.029	-0.348	0.025	-0.124	0.155	-0.397	-0.493	-0.133	0.066	-0.073	-0.623	0.032	-0.268	0.238	0.116	0.078	-0.251	0.052	-0.396	-0.114	0.1
ABTB1	-0.136	0.006	-0.214	0.647	-0.071	-0.168	0.297	0.143	-0.024	0.268	0.291	0.564	0.099	-0.371	-0.069	-0.1	-0.189	0.462	0.056	-0.057	0.078	-0.025	0.008	0.327	0.013	0.84	0.494	0.29	0.35	0.215	-0.062	-0.062	-0.023	0.385	-0.143	-0.131	-0.11	-0.238	-0.17	-0.042	-0.103	-0.186	0.061	0.054	0.082	0.061	-0.265	-0.136	0.048
ABTB2	0.456153846153846	-0.0603076923076923	0.017	0.519923076923077	0.275461538461538	0.0811538461538462	0.438153846153846	0.506307692307692	0.104076923076923	0.138461538461538	0.184461538461539	0.190538461538462	0.0736153846153846	-0.427923076923077	0.0571538461538462	0.588538461538462	-0.137846153846154	0.0758461538461538	0.258923076923077	0.36	0.0490769230769231	0.235384615384615	0.0461538461538462	0.00292307692307692	-0.0732307692307692	0.171615384615385	0.0951538461538461	-0.117769230769231	0.0887692307692308	0.134692307692308	0.0790769230769231	0.0640769230769231	0.351153846153846	-0.0513846153846154	0.131769230769231	0.0106923076923077	0.0490769230769231	-0.147307692307692	-0.0561538461538462	0.0219230769230769	0.166076923076923	0.351923076923077	-0.0666923076923077	0.0382307692307692	0.0386153846153846	0.0752307692307692	-0.178769230769231	0.118846153846154	0.232230769230769
ACAA1	-0.084	-0.125	-0.183	0.234	0.257	0.037	0.249	0.369	0.025	0.256	0.312	0.322	0.042	-0.132	-0.051	0.36	-0.04	0.653	0.22	0.11	-0.058	0.185	0.238	0.201	0.028	0.088	0.106	-0.111	0.82	0.285	0.26	-0.028	0.048	0.138	0.104	0.005	0.244	0.074	0.107	0.104	0.086	0.094	0.199	0.143	0.042	0.055	-0.28	0.082	0.15
ACAA2	-0.152666666666667	-0.573	-0.288666666666667	0.260333333333333	-0.0483333333333333	0.000666666666666668	-0.307666666666667	-0.573666666666667	-0.350333333333333	-0.257	-0.468666666666667	-0.195333333333333	-0.165333333333333	-0.451666666666667	0.204666666666667	-0.649	-0.545333333333333	-0.305666666666667	-0.145333333333333	-0.335333333333333	-0.0466666666666667	-0.393333333333333	-0.438333333333333	-0.644	-0.148333333333333	-0.333333333333333	-0.282333333333333	-0.136	-0.246	-0.421666666666667	-0.438	-0.252333333333333	-0.111333333333333	-0.566	-0.0883333333333333	-0.373	-0.125666666666667	-0.238333333333333	-0.445333333333333	-0.256	-0.503333333333333	0.055	-0.072	-0.228333333333333	-0.392333333333333	-0.0973333333333333	-0.529666666666667	-0.413666666666667	-0.403333333333333
ACACA	0.0104210526315789	0.0948947368421053	0.0306315789473684	-0.121210526315789	-0.115052631578947	0.0235263157894737	0.00510526315789474	-0.155052631578947	0.0530526315789474	0.116947368421053	0.108789473684211	0.0933684210526316	0.177578947368421	-0.0177894736842105	0.0879473684210526	0.158894736842105	0.00147368421052632	0.0341052631578947	0.00721052631578947	-0.149578947368421	0.00510526315789473	0.253263157894737	-0.0403157894736842	-0.156263157894737	0.00673684210526315	0.098	0.0276315789473684	0.110052631578947	0.0398947368421053	0.049578947368421	0.311	0.0655263157894737	0.631631578947368	-0.0634736842105263	0.0189473684210526	0.0237894736842105	0.219789473684211	0.0329473684210526	0.0513684210526316	0.0310526315789474	-0.159105263157895	-0.0933684210526316	0.0721578947368421	0.151421052631579	0.126263157894737	0.369368421052632	0.0401578947368421	0.463526315789474	-0.0235263157894737
ACACB	0.0525555555555555	-0.122555555555556	-0.0901111111111111	0.0502222222222222	-0.0308888888888889	0.0702222222222222	-0.0123333333333333	0.164777777777778	0.0212222222222222	-0.457666666666667	0.174888888888889	-0.0377777777777778	0.0684444444444444	-0.541111111111111	-0.0978888888888889	-0.283	-0.300666666666667	0.191555555555556	0.0554444444444444	-0.00333333333333334	-0.188666666666667	-0.0914444444444444	0.291	-0.181222222222222	-0.033	-0.047	-0.0625555555555556	0.0252222222222222	0.0238888888888889	0.049	-0.0642222222222222	0.142111111111111	0.185777777777778	-0.100222222222222	0.124555555555556	-0.0378888888888889	0.112222222222222	0.048	0.140555555555556	-0.0684444444444445	-0.0313333333333334	-0.144111111111111	0.065	-0.048	-0.0887777777777778	-0.00177777777777777	0.215111111111111	0.034	0.104
ACAD10	0.06025	-0.15	0.052	-0.27875	0.0145	0.20075	0.079	0.05825	-0.11025	-0.46425	-0.1255	-0.33825	0.02125	-0.76725	-0.11175	-0.29225	-0.374	0.11175	0.084	0.1315	-0.23025	-0.332	0.264	-0.2855	0.01325	0.04275	-0.0865	-0.17375	0.0715	0.15975	-0.04625	0.186	0.45725	-0.03025	0.22275	0.01125	0.14925	0.29125	0.14275	0.12275	0.0075	0.02475	0.05625	0.084	0.04875	-0.024	0.2505	0.1145	0.10625
ACAD11	0.201	-0.274285714285714	0.212142857142857	0.00828571428571429	-0.062	-0.0941428571428572	0.0668571428571429	0.174571428571429	0.0474285714285714	0.0188571428571429	0.0835714285714286	0.250857142857143	0.195142857142857	-0.326571428571429	0.022	0.0202857142857143	0.174142857142857	0.227857142857143	0.067	0.167428571428571	0.1	-0.528428571428571	-0.001	0.225571428571429	0.165142857142857	0.0497142857142857	0.183571428571429	0.0544285714285714	0.158142857142857	0.120571428571429	-0.0175714285714286	-0.0245714285714286	-0.311428571428571	0.107428571428571	0.105714285714286	0.0561428571428571	-0.207285714285714	0.362571428571429	0.0868571428571429	0.0478571428571429	0.0555714285714286	-0.387714285714286	0.125142857142857	-0.0901428571428571	-0.0414285714285714	-0.0744285714285714	0.106142857142857	0.000714285714285723	-0.0575714285714286
ACAD8	-0.235	-0.721	-0.019	-0.542	0.295	-0.027	-0.312	0.242	-0.577	-0.067	0.083	0.318	-0.101	-0.262	-0.141	-0.311	-0.975	-0.326	0.068	0.152	0.093	0.366	-0.318	0.986	0.379	0.975	0.163	-0.065	0.142	-0.101	-0.183	-0.129	0.14	-0.215	-0.3	0.015	-0.451	-0.45	-0.042	-0.282	0.212	0.282	-0.489	-0.167	-0.445	-0.153	-0.025	0.569	0.622
ACAD9	0.069	0.0156666666666667	-0.221666666666667	0.371333333333333	0.0406666666666667	-0.118	0.261	0.158333333333333	-0.0733333333333333	0.214	0.0886666666666667	0.128	0.062	-0.352666666666667	0.0826666666666667	0.187333333333333	-0.055	0.279666666666667	-0.082	-0.163333333333333	-0.126	-0.2	0.045	-0.157	-0.143	-0.0163333333333333	-0.0563333333333333	-0.0623333333333333	0.215666666666667	0.230666666666667	-0.051	0.0136666666666667	-0.186666666666667	0.0526666666666667	0.237	-0.0413333333333333	0.07	-0.002	-0.0823333333333333	0.0146666666666667	-0.041	-0.12	-0.0253333333333333	0.0846666666666667	0.022	0.230666666666667	-0.019	0.0313333333333333	0.435333333333333
ACADL	0.0936666666666667	-0.094	0.403	-0.0533333333333333	0.119666666666667	-0.0746666666666667	0.051	-0.0673333333333333	0.019	0.00166666666666666	-0.02	-0.145333333333333	-0.0293333333333333	-0.028	0.0456666666666667	0.181	0.245666666666667	-0.140333333333333	-0.177	0.189333333333333	0.0403333333333333	0.0756666666666667	0.075	0.312333333333333	-0.00566666666666666	0.142	0.233333333333333	0.378333333333333	-0.0333333333333333	-0.0286666666666667	-0.074	0.131333333333333	0.162333333333333	0.112333333333333	0.258666666666667	0.0693333333333333	-0.156	-0.0486666666666667	-0.0823333333333333	-0.132	0.065	-0.0866666666666667	0.0783333333333333	-0.198666666666667	0.0286666666666667	-0.192666666666667	-0.00533333333333333	0.139333333333333	-0.204
ACADM	-0.0613333333333333	0.582666666666667	0.143666666666667	0.122333333333333	-0.0813333333333333	-0.0456666666666667	-0.257666666666667	-0.092	0.086	0.280666666666667	-0.0283333333333333	0.158666666666667	-0.0436666666666667	0.153333333333333	0.139666666666667	-0.281	0.106	0.151	0.184333333333333	-0.047	0.0986666666666667	-0.254333333333333	0.0566666666666666	-0.219	0.192333333333333	-0.392333333333333	0.139666666666667	0.124666666666667	-0.028	0.156666666666667	-0.00466666666666667	-0.0196666666666667	0.0476666666666667	0.262333333333333	-0.345666666666667	-0.382666666666667	-0.148	-0.204	0.0233333333333333	-0.0353333333333333	-0.320333333333333	-0.350666666666667	0.0673333333333333	0.0463333333333333	-0.603666666666667	0.0273333333333333	-0.0636666666666667	0.15	-0.193
ACADSB	-0.0433333333333333	-0.477	0.086	-0.544	-0.296	-0.180666666666667	-0.178333333333333	-0.281666666666667	-0.707333333333333	-0.667666666666667	-0.4	-0.163666666666667	-0.249	-0.280333333333333	-0.0463333333333333	-0.00133333333333334	0.037	0.0736666666666667	-0.348333333333333	-0.309	-0.157	-0.292	-0.26	-0.102666666666667	0.084	-0.186666666666667	-0.0603333333333333	-0.229666666666667	-0.196666666666667	-0.202333333333333	-0.012	-0.473666666666667	0.160666666666667	-0.599333333333333	-0.446666666666667	-0.052	0.005	-0.328	-0.0366666666666667	-0.0293333333333333	-0.119666666666667	-0.384666666666667	-0.103333333333333	-0.186	-0.19	-0.139666666666667	-0.236	-0.261333333333333	-0.221
ACADVL	-0.14	-0.714	-0.594	0.606	0.033	-0.27	-0.32	-0.355	-0.599	-0.514	-0.232	-0.264	0.022	-0.01	0.037	-0.455	0.075	-0.251	-0.543	-0.095	-0.033	-0.875	-0.647	-0.26	0.167	-0.543	-0.159	-0.012	-0.353	0.596	-0.436	-0.187	-0.229	-1.017	-0.629	-0.751	-0.723	-0.07	-0.596	-0.531	-1.377	-0.634	-0.145	-0.642	-0.783	-0.364	-0.983	-0.35	-0.376
ACAN	-0.4174	0.4242	-0.0852	-0.203	-0.1908	0.1308	0.1512	0.0794	0.0488	-0.4358	0.2278	0.0232	-0.0226	0.2114	-0.0218	0.1718	-0.108	0.0398	-0.6694	-0.11	0.1074	0.2874	0.0514	-0.0204	-0.0274	-0.1222	0.047	-0.1544	0.1238	0.5446	-0.0912	0.0032	-0.0148	-0.398	0.0576	0.095	0.3216	0.0804	0.1752	0.1388	0.1212	0.3262	0.1532	-0.1654	-0.4666	0.0766	-0.2502	-0.1356	0.076
ACAT1	-0.3565	-0.5015	-0.0945	-0.3695	-0.0095	-0.226	-0.359	-0.251	-0.68	-0.0515	-0.2475	-0.3645	-0.0595	-0.541	-0.0725	-0.5835	-0.8205	-0.3165	0.0785	-0.3975	-0.0685	-0.2235	-0.192	0.275	-0.1835	0.203	-0.1525	-0.0495	-0.087	-0.2145	-0.1075	-0.2425	0.103	-0.382	-0.034	-0.136	-0.268	0.0455	-0.243	-0.2885	0.015	0.3525	-0.0885	-0.2745	-0.0675	-0.105	-0.3725	-0.0155	-0.058
ACAT2	-0.1385	-0.2985	-0.2135	0.371	-0.2525	-0.1385	0.124	-0.1915	-0.05	0.057	0.029	0.066	-0.2415	0.221	0.002	0.0915	-0.1855	-0.0765	0.0925	0.002	-0.275	0.0685	0.035	-0.5005	0.0665	-0.0615	-0.072	0.0955	0.132	-0.149	-0.011	0.019	-0.179	-0.2315	-0.255	-0.102	0.016	-0.088	-0.0935	-0.19	0.1335	-0.3945	-0.1395	-0.1545	-0.016	0.017	-0.2585	0.00699999999999999	-0.2495
ACBD3	0.411333333333333	0.148666666666667	0.178666666666667	0.233	0.180666666666667	0.138	0.153333333333333	0.208666666666667	0.0386666666666667	0.0726666666666667	0.00733333333333333	-0.019	0.119333333333333	-0.234333333333333	0.0533333333333333	-0.147333333333333	-0.0696666666666667	0.0993333333333333	0.363333333333333	-0.148333333333333	-0.0516666666666667	0.375666666666667	-0.0463333333333333	-0.0106666666666667	-0.261666666666667	0.481	0.08	-0.000333333333333334	0.0156666666666667	-0.00633333333333334	0.205	-0.012	-0.00866666666666666	0.0566666666666667	0.170666666666667	0.081	-0.0103333333333333	0.198333333333333	0.162333333333333	0.0366666666666667	-0.105	0.760666666666667	0.0576666666666667	0.197	0.263333333333333	0.058	0.0173333333333333	0.028	0.0966666666666667
ACBD4	-0.164	-0.464	-0.185	0.121	0.003	-0.088	0.011	-0.175	-0.126	0.128	0.187	0.089	0.173	-0.024	-0.125	-0.04	-0.285	0.026	-0.103	-0.297	-0.285	0.065	-0.155	-0.423	-0.196	-0.117	0.044	0.038	-0.04	-0.199	0.182	-0.108	0.63	-0.174	-0.144	0.026	0.088	-0.17	-0.027	-0.047	-0.749	-0.539	-0.316	-0.074	-0.049	0.257	0.017	-0.437	-0.599
ACBD5	-0.0915	-0.03625	0.164	-0.0985	-0.15975	0.0045	0.02375	0.0975	0.39625	-0.3875	-0.072	0.13425	0.113	-0.0935	0.18475	-0.15625	0.1285	0.33025	0.037	-0.14475	0.0585	-0.055	0.02625	-0.14075	0.09975	-0.12375	-0.239	-0.1865	0.16475	0.07525	-0.01	0.3275	0.41125	0.09925	-0.303	-0.13875	-0.03775	0.01225	0.05175	-0.12075	-0.35675	0.605	0.0055	0.22625	0.054	0.10575	-0.14275	0.1255	-0.19
ACBD6	0.584846153846154	0.413307692307692	0.180538461538462	0.277384615384615	0.0169230769230769	0.201846153846154	0.0424615384615385	0.194461538461538	0.0606923076923077	0.0739230769230769	-0.158384615384615	-0.112692307692308	0.270846153846154	0.035	0.126230769230769	0.0803076923076923	0.111153846153846	-0.0646923076923077	0.189384615384615	-0.0969230769230769	0.0136153846153846	0.414307692307692	-0.035	0.0704615384615385	0.161538461538462	0.459230769230769	0.0609230769230769	0.163692307692308	0.119	-0.0525384615384615	-0.107	-0.0211538461538462	-0.242769230769231	0.0546923076923077	0.0996923076923077	0.171846153846154	0.0505384615384615	0.257538461538462	0.0813076923076923	-0.00915384615384616	-0.185461538461538	0.608538461538461	0.0282307692307692	-0.0443076923076923	0.0274615384615385	-0.0306923076923077	0.0304615384615385	-0.195769230769231	-0.333846153846154
ACBD7	0.088	-0.583	0.437	0.007	0.06	0.397	0.063	0.361	0.755	0.331	-0.046	-0.164	0.15	-0.327	0.14	-0.115	-0.127	0.394	0.335	-0.143	0.147	0.368	0.112	-0.12	-0.202	-0.053	0.258	-0.295	0.406	0.523	0.111	0.462	0.661	0.58	-0.057	-0.065	0.524	0.042	0.138	-0.161	-0.483	0.879	0.105	0.207	0.359	0.114	-0.034	0.677	-0.038
ACCN1	0.0987794117647059	0.0802794117647059	-0.0563970588235294	-0.401617647058823	-0.25275	-0.00530882352941177	0.0415294117647059	-0.135044117647059	-0.0431029411764706	0.0427058823529412	0.0502058823529412	-0.105514705882353	0.0807352941176471	-0.103411764705882	-0.0906176470588235	0.0484117647058823	-0.158411764705882	-0.162367647058824	-0.0502352941176471	-0.167602941176471	-0.0513235294117647	0.314176470588235	-0.0825588235294118	0.0476323529411765	0.0471470588235294	0.0760882352941176	-0.00845588235294118	0.00125	-0.00233823529411766	0.0760294117647059	0.219102941176471	0.000897058823529406	0.50675	-0.0547352941176471	0.0620294117647059	-0.459117647058823	0.288029411764706	-0.111161764705882	0.0743970588235294	0.124838235294118	0.0972205882352941	-0.190205882352941	-0.0280441176470588	-0.00201470588235294	0.117	0.202955882352941	0.0979117647058824	0.44575	0.0622205882352941
ACCN2	0.1275	-0.064	-0.0685	0.411	0.152	0.2035	-0.1165	-0.0735	-0.0465	0.256	0.1625	-0.054	0.041	0.1155	-0.0205	0.129	-0.263	0.1105	0.0765	-0.208	-0.4555	0.545	0.5335	-0.734	-0.184	0.0545	-0.292	-0.1905	0.0245	-0.0135	-0.017	-0.1615	0.166	-0.2845	0.401	0.0765	0.022	0.0535	0.167	-0.1695	-0.494	-0.1045	0.1005	0.1965	0.0575	-0.0105	-0.0505	0.135	-0.205
ACCN3	0.495	-0.104	-0.327	0.577	0.265	0.129	-0.009	0.18	0.025	-0.237	0.383	0.293	-0.261	-0.029	-0.184	0.211	-0.17	0.168	-0.014	0.078	-0.218	0.15	0.317	-0.423	-0.405	-0.153	-0.255	-0.335	0.126	-0.233	0.01	0.074	0.129	-0.117	0.042	0.039	0.06	-0.135	0.11	-0.066	-0.323	0.195	-0.052	0.269	0.111	0.474	-0.115	0.193	0.485
ACCN4	-0.131	-0.376666666666667	-0.108	-0.139	0.192	-0.151	0.0703333333333333	0.012	-0.220666666666667	0.0323333333333333	0.0816666666666667	-0.129666666666667	-0.145333333333333	-0.25	-0.155333333333333	0.0986666666666667	-0.248333333333333	-0.141333333333333	-0.382333333333333	-0.134	-0.369333333333333	0.209	-0.176666666666667	-0.374	-0.442333333333333	-0.196666666666667	-0.195666666666667	-0.223666666666667	0.0123333333333333	-0.0393333333333333	-0.02	-0.043	0.145333333333333	-0.162666666666667	0.0606666666666667	0.073	0.264666666666667	-0.0973333333333333	0.097	0.107333333333333	-0.0753333333333333	0.332666666666667	0.0683333333333333	0.161333333333333	0.0476666666666667	0.048	-0.136333333333333	0.129666666666667	0.049
ACCN5	-0.075	-0.08225	-0.06925	-0.1885	0.0415	-0.0415	-0.50575	-0.236	0.05075	0.0265	-0.239	-0.028	-0.066	0.1525	0.0755	-0.042	0.187	0.0805	0.02	0.007	0.071	-0.43925	0.006	0.205	-0.0685	-0.27775	-0.28825	0.111	-0.143	-0.03325	-0.15	-0.06175	-0.346	-0.4975	-0.403	-0.22825	-0.32225	-0.13025	0.041	-0.0975	-0.5025	-0.558	-0.1485	0.0585	-0.53275	-0.403	-0.2245	-0.01925	-0.15625
ACCS	0.1155	-0.1255	0.0665	0.4975	0.095	-0.0045	0.588	0.315	-0.0475	0.1325	0.1985	0.049	0.083	-0.2375	-0.023	0.4995	-0.1265	-0.139	0.076	0.06	-0.157	0.196	0.0115	-0.2265	-0.3445	0.0305	0.0965	-0.1315	0.197	-0.0565	-0.0685	0.055	0.4085	-0.109	0.167	0.077	-0.0855	-0.154	-0.1665	0.0175	0.0515	-0.3165	-0.2095	-0.06	0.003	-0.086	-0.208	0.313	0.0885
ACD	-0.007	-0.316	-0.335	0.517	-0.07	-0.317	-0.306	-0.528	-0.128	-0.02	-0.079	0.138	-0.025	-0.137	0.007	-0.441	0.079	0.245	-0.311	-0.159	-0.436	-0.583	0.004	0.022	0.009	0.082	-0.177	0.36	-0.019	-0.147	-0.033	0.102	-0.234	-0.453	0	-0.286	0.244	-0.156	-0.515	0.094	-0.645	0.128	-0.118	-0.296	-0.021	-0.012	-0.283	0.085	-0.072
ACE	0.009	0.307	-0.139	0.279	-0.205	0.053	0.012	0.25	0.244	0.142	0.264	0.148	-0.026	-0.132	0.112	0.255	-0.283	-0.075	-0.255	-0.258	-0.355	0.465	-0.024	-0.485	-0.045	-0.281	-0.175	-0.18	0.216	0.038	0.091	-0.231	0.642	-0.273	0.216	0.055	0.731	-0.169	0.187	0.381	0.326	0.24	-0.047	0.089	0.232	0.342	0.088	0.889	0.193
ACE2	0.413	0.140666666666667	-0.268	0.544333333333333	0.320666666666667	0.332	0.122666666666667	-0.268	0.642666666666667	0.564	0.524333333333333	-0.015	-0.049	0.401333333333333	-0.0823333333333333	0.13	-0.295666666666667	-0.0466666666666667	0.241333333333333	0.247	-0.189666666666667	0.085	0.401666666666667	0.641	0.063	1.10433333333333	-0.062	0.369	0.951666666666667	-0.422333333333333	0.277	-0.125333333333333	0.775333333333333	0.384	0.605666666666667	0.113666666666667	0.296333333333333	0.00833333333333333	-0.321	0.113	0.548333333333333	0.261666666666667	-0.18	-0.169333333333333	0.0793333333333333	0.183333333333333	0.102	1.081	0.196666666666667
ACHE	0.467	0.201	0.213	1.614	0.217	0.275	0.01	0.879	0.795	-0.309	0.455	0.483	0.209	0.855	0.119	0.446	0.604	0.59	0.456	0.222	0.483	0.077	0.541	0.05	-0.038	-0.611	0.027	0.366	0.759	0.414	0.035	0.24	0.616	-0.164	0.34	-0.004	0.855	0.448	-0.115	0.191	0.047	0.501	-0.219	0.339	0.036	0.594	0.351	0.757	0.464
ACIN1	-0.011	-0.293	-0.363	0.069	0.026	-0.473	-0.921	-0.731	-0.273	-0.803	-0.607	-0.072	-0.2	0.008	-0.171	-0.7	-0.334	-0.387	-0.009	-0.3	-0.507	-0.382	-0.258	0.113	-0.23	-0.798	-0.369	-0.386	-0.941	-0.238	-0.585	-0.21	-0.413	-1.128	-0.478	-0.367	-0.552	-0.043	-0.798	-0.222	-0.858	-0.425	-0.011	-0.183	-0.035	-0.231	-0.049	0.41	-0.668
ACLY	0.229666666666667	0.0196666666666667	-0.135333333333333	-0.102	-0.147333333333333	-0.135333333333333	-0.184	-0.188	-0.241666666666667	-0.0943333333333333	-0.0503333333333333	-0.177666666666667	0.0376666666666667	-0.286	-0.178333333333333	-0.139	-0.282666666666667	-0.185	-0.160333333333333	-0.417	-0.388333333333333	0.0803333333333333	0.0226666666666667	-0.0386666666666667	-0.156666666666667	-0.057	-0.266333333333333	-0.204333333333333	-0.0643333333333333	-0.157666666666667	0.146666666666667	-0.119666666666667	0.531	-0.179333333333333	0.254666666666667	-0.01	0.208333333333333	0.0176666666666667	0.157666666666667	0.103666666666667	-0.146666666666667	-0.203666666666667	-0.001	-0.0536666666666667	0.111666666666667	0.158666666666667	-0.0213333333333333	0.612	-0.195666666666667
ACMSD	0.00874999999999999	-0.03225	-0.00875	0.1905	0.01675	-0.19875	0.1525	0.15925	-0.0515	-0.05125	-0.04925	-0.12675	-0.1705	-0.07875	-0.061	0.2195	-0.013	-0.19325	-0.000750000000000002	0.11225	-0.133	0.07375	-0.11925	-0.00925000000000001	-0.03025	0.1275	-0.032	0.14025	-0.07875	-0.115	-0.15025	0.051	0.12475	-0.1165	-0.06	0.0205	0.03725	-0.0965	-0.07625	-0.04325	0.14525	-0.05075	0.021	-0.0515	0.0375	-0.027	-0.02275	-0.21875	-0.12075
ACN9	0.7245	-0.28	0.13775	0.3195	0.08125	0.26025	0.21325	0.2765	0.52975	-0.3975	0.08325	0.34125	-0.0045	0.1425	0.15125	0.4615	0.5615	0.46425	0.47675	0.497	0.24525	0.03675	0.4415	-0.02925	0.062	0.102	0.04125	0.07925	-0.00475	0.16275	0.08975	0.37125	0.36225	0.08075	0.167	0.22525	0.42075	0.314	0.1395	-0.1205	-0.10675	0.268	0.0325	0.138	0.20325	0.306	0.14675	0.10425	0.40625
ACO1	0.274	0.017	-0.13975	0.305	-0.01875	-0.16525	0.03025	-0.00974999999999999	-0.172	-0.063	0.03075	-0.09475	-0.00149999999999999	-0.242	-0.21625	0.30125	0.055	0.044	-0.18075	-0.017	-0.0905	-0.31525	0.18825	-0.2675	-0.1655	-0.1125	-0.16775	-0.13225	-0.03425	-0.103	0.0075	-0.12725	-0.16575	0.00825000000000001	0.0825	-0.16575	-0.077	-0.13675	0.1905	-0.09025	-0.0765	0.1635	0.10725	-0.11075	-0.0235	-0.09475	-0.11525	-0.06925	-0.03275
ACO2	-0.415	-0.18475	-0.2565	-0.15275	-0.24	-0.12825	-0.1925	-0.11925	-0.02925	0.17725	-0.09825	0.016	-0.141	-0.45175	-0.0435	-0.254	-0.353	-0.0295	-0.11425	-0.1985	-0.14375	-0.18775	-0.00175	-0.069	0.07525	-0.058	0.00575	-0.29075	0.1405	0.0055	-0.02325	-0.0655	-0.04675	-0.24175	0.0015	-0.44875	-0.06	-0.0835	-0.026	-0.2545	-0.3555	0.53775	-0.13875	0.008	0.13525	0.2285	-0.4475	0.15375	-0.18525
ACOT11	-0.42	0.011	-0.154833333333333	-0.248333333333333	-0.184166666666667	-0.0111666666666667	-0.2285	-0.0628333333333333	-0.0145	-0.0305	-0.151833333333333	-0.19	-0.196333333333333	-0.1835	-0.167	-0.182166666666667	-0.225333333333333	-0.127	-0.0306666666666667	-0.155333333333333	-0.133666666666667	-0.1345	-0.183166666666667	-0.245	-0.329166666666667	-0.277	-0.0813333333333333	-0.379166666666667	0.0431666666666667	-0.0736666666666667	-0.0153333333333333	-0.137666666666667	-0.192666666666667	-0.0975	-0.155333333333333	-0.161166666666667	-0.00716666666666667	-0.169833333333333	0.0415	0.0228333333333333	-0.123166666666667	-0.0945	-0.0831666666666667	0.00666666666666667	-0.280833333333333	0.140166666666667	-0.0705	-0.1455	-0.292
ACOT12	-0.0165	0.2375	0.13825	-0.363	0.0795	0.091	-0.31	-0.07675	0.10775	0.147	0.3005	0.049	-0.10275	-0.048	0.13225	-0.31925	0.26325	-0.35175	0.2305	-0.09375	0.086	0.03575	-0.01375	0.05475	-0.08325	0.018	0.1555	0.16325	0.10125	-0.029	0.226	-0.273	-0.18975	-0.03075	-0.095	0.25575	-0.1715	-0.09525	0.066	-0.05775	-0.02425	-0.29125	-0.10775	-0.2485	0.06375	0.012	0.079	0.07425	-0.26875
ACOT2	0.482	0.205	0.265	1.624	0.288	0.375	-0.103	0.067	0.346	0.011	0.183	0.046	-0.255	0.026	0.039	-0.064	-0.647	0.026	0.105	-0.376	-0.351	0.113	0.374	-1.666	-0.453	-0.195	-0.227	-0.254	-0.104	0.102	-0.277	-0.022	-0.027	-0.488	-0.038	-0.27	-0.126	-0.333	-0.331	-0.194	-0.456	0.077	-0.172	0.263	0.144	0.323	-0.331	-0.102	-0.322
ACOT4	-0.2035	-0.198	-0.12	-0.117	0.0685	0	0.022	-0.0485	-0.281	-0.2715	0.0405	-0.135	-0.3775	-0.199	-0.2465	-0.125	-0.224	-0.1105	-0.1845	-0.1785	-0.3855	0.0605	-0.001	-0.5815	-0.2585	-0.42	-0.2505	-0.6075	-0.023	-0.004	-0.257	-0.0765	0.023	-0.5635	-0.0975	-0.2585	-0.054	-0.1635	-0.0585	-0.136	-0.453	-0.0445	-0.019	0.0255	0.061	0.1305	-0.3595	-0.062	-0.041
ACOT7	0.348857142857143	0.550428571428571	-0.388714285714286	0.0695714285714286	-0.049	-0.0838571428571429	-0.493571428571429	0.178857142857143	0.0502857142857143	-0.501142857142857	-0.284857142857143	0.0917142857142857	0.108142857142857	-0.0801428571428571	0.0681428571428571	-0.272142857142857	-0.624571428571429	0.0601428571428571	0.319142857142857	-0.189714285714286	-0.0115714285714286	-0.425857142857143	-0.0182857142857143	0.0678571428571429	-0.00657142857142857	-0.566857142857143	0.0562857142857143	-0.267857142857143	-0.585285714285714	0.0297142857142857	0.0925714285714286	-0.0244285714285714	-0.0774285714285714	-0.05	-0.105142857142857	-0.333142857142857	-0.183428571428571	0.376	-0.214	-0.0644285714285714	-0.202142857142857	-0.162428571428571	-0.168	-0.0915714285714286	-0.575714285714286	-0.054	0.0897142857142857	-0.332857142857143	-0.289857142857143
ACOT8	0.294	0.371	-0.076	0.992	0.514	-0.021	0.774	0.427	0.004	0.648	0.734	1.039	0.129	-0.104	-0.055	0.747	0.237	0.701	1.257	0.601	-0.126	0.468	-0.002	0.414	-0.2	0.896	-0.071	0.239	0.736	0.158	1.126	0.643	0.783	0.416	0.277	0.266	0.654	0.685	0.54	0.084	0.58	0.354	-0.032	0.329	0.23	0.391	-0.086	0.72	0.153
ACOT9	-0.198333333333333	0.269666666666667	-0.235	0.413	0.15	0.073	-0.092	-0.133666666666667	0.236	0.332666666666667	0.52	0.102333333333333	-0.0706666666666667	-0.151666666666667	-0.0686666666666667	0.182	-0.107666666666667	0.186333333333333	0.018	-0.0433333333333333	-0.158333333333333	0.0756666666666667	0.289666666666667	0.048	-0.153333333333333	0.674666666666667	-0.263	-0.03	0.296	-0.166	0.194	-0.00566666666666667	0.524333333333333	0.252	0.336	-0.11	0.0916666666666667	0.0406666666666667	0.0853333333333333	-0.0556666666666667	0.0733333333333333	0.364666666666667	0.183333333333333	0.119	0.165333333333333	0.225666666666667	-0.112666666666667	0.498333333333333	-0.470333333333333
ACOX1	-0.129	-0.1145	0.1865	0.509	-0.1575	-0.037	-0.0385	-0.2165	0.11	0.056	0.147	-0.1195	-0.09	-0.066	-0.1125	-0.018	-0.244	-0.059	0.0395	-0.327	-0.0405	0.1575	-0.1205	0.0835	0.281	-0.1215	0.072	0.0265	0.393	0.2745	0.347	0.099	0.6615	-0.0685	-0.0415	-0.064	0.365	0.149	0.1475	0.045	-0.137	-0.29	-0.18	0.0655	0.013	0.2185	0.1225	0.2115	-0.159
ACOX2	0.0635	0.042	-0.0905	0.3115	0.0175	0.3155	0.0635	0.083	0.201	0.1925	0.3875	0.185	0.023	-0.239	0.103	0.103	-0.00899999999999999	0.295	0.065	-0.037	-0.079	-0.061	0.121	-0.3465	-0.073	0.026	-0.195	-0.2075	0.341	0.2445	-0.009	0.0375	-0.145	0.162	-0.082	-0.1105	-0.029	0.0455	0.1155	0.0075	-0.1625	-0.0395	-0.116	0.0795	-0.0575	-0.00850000000000001	-0.197	-0.1665	-0.0995
ACOX3	-0.343	-0.2034	-0.2926	-0.3648	0.0758	-0.1752	-0.1496	0.1274	-0.0762	0.0724	-0.1962	-0.0468	-0.1518	-0.263	-0.0828	-0.4968	-0.136	-0.0842	-0.2044	-0.2352	-0.135	-0.2656	-0.1332	0.0444	-0.2054	-0.142	-0.0188	-0.2618	0.1214	-0.0466	-0.454	-0.1438	-0.113	-0.0424	-0.2024	-0.1476	0.1418	-0.1068	0.0694	0.0624	-0.5368	-0.0572	-0.1268	0.019	-0.4244	-0.0016	-0.2276	0.1026	0.1236
ACOXL	0.0978695652173913	-0.141260869565217	0.0483913043478261	0.621695652173913	0.171565217391304	0.0178260869565217	0.250565217391304	0.196739130434783	0.0551739130434783	0.101434782608696	0.135391304347826	0.00556521739130435	-0.0437391304347826	0.0716086956521739	0.0371739130434783	0.0954347826086957	-0.0312608695652174	-0.0486086956521739	0.166521739130435	0.0700869565217391	0.0204347826086957	0.22904347826087	0.0324347826086957	-0.137260869565217	0.00669565217391304	0.154130434782609	0.0648695652173913	0.163173913043478	0.0502608695652174	-0.0449565217391304	-0.00665217391304348	0.0515217391304348	0.224347826086957	-0.0491739130434783	0.0621739130434783	0.0589130434782609	0.123173913043478	-0.0985217391304348	0.00130434782608697	0.0287826086956522	0.180826086956522	0.0870869565217391	-0.0937391304347826	-0.0284347826086956	0.052	0.045304347826087	0.0614347826086956	-0.00956521739130435	-0.0276521739130435
ACP1	-0.0975	0.0785	0.016	0.7025	0.124	-0.114	0.1315	0.0085	-0.043	0.033	-0.0095	-0.0415	0.0045	-0.00600000000000001	-0.07	-0.056	0.1615	-0.0395	0.1365	0.059	0.026	0.047	-0.0825	-0.0175	0.0145	0.1635	-0.124	0.0895	-0.0945	-0.0615	0.0745	-0.00199999999999999	0.135	-0.0995	0.1745	0.052	0.0735	-0.127	-0.2485	0.051	0.107	0.093	0.0815	-0.062	-0.0105	-0.1715	0.0045	-0.009	-0.13
ACP2	0.225	-0.42	-0.25	-0.032	0.128	-0.463	-0.019	0.172	-0.105	-0.087	-0.327	-0.187	0.048	-0.631	-0.211	0.38	0.092	-0.431	-0.165	0.178	-0.409	-0.703	-0.218	0.191	-0.202	-0.325	-0.427	-0.221	-0.215	-0.518	-0.425	-0.29	-0.108	-0.509	-0.124	0.048	-0.318	-0.037	-0.578	-0.281	-0.422	-0.716	-0.193	-0.266	-0.143	-0.192	-0.246	0.561	-0.423
ACP5	0.036	0.0725	-0.0095	0.4915	0.421	0.1235	0.2885	0.2525	-0.1195	0.2975	0.5995	-0.072	0.1295	-0.0705	0.0235	0.2525	0.0545	0.2665	-0.1725	-0.0835	-0.124	0.2685	0.0275	-0.0425	-0.199	0.543	0.1005	0.0435	0.081	0.4065	0.3285	0.068	0.288	-0.0535	-0.2995	-0.024	0.453	-0.302	-0.0525	0.108	0.1015	-0.022	-0.0625	0.07	0.1525	0.1775	-0.0695	0.1185	0.4315
ACP6	0.4265	0.734	0.1115	0.0435	-0.0425	0.296	0.1255	0.219	0.124	0.0925	0.117	0.093	0.3555	-0.1135	0.323	0.053	-0.0215	0.151	0.2855	0.0575	0.091	-0.205	-0.0645	-0.1015	-0.2205	0.545	0.0885	0.119	0.5055	-0.1015	-0.124	0.0845	-0.1055	0.0805	0.29	0.08	0.186	0.1735	-0.1885	-0.031	-0.4425	0.601	0.15	-0.157	-0.0135	0.1085	-0.0225	0.169	0.1665
ACPL2	-0.1156	-0.093	0.2748	0.2334	0.184	-0.1902	0.0456	0.017	-0.00339999999999999	0.0306	0.0582	0.1264	0.097	-0.2454	0.0122	-0.1072	-0.0658	0.2336	-0.123	0.0982	-0.1812	-0.456	-0.0362	-0.1698	-0.0568	0.0592	-0.0076	-0.0884	0.036	0.059	-0.0444	-0.1746	-0.1754	0.048	0.1634	0.0294	0.0612	0.1174	-0.0874	0.019	0.0276	-0.3122	-0.0394	-0.0546	0.0438	-0.1072	-0.00560000000000001	0.1132	-0.1444
ACPP	0.147	-0.0316666666666667	0.138666666666667	0.048	0.160666666666667	0.022	0.0993333333333333	0.0833333333333333	0.0393333333333333	0.0233333333333333	0.102666666666667	-0.209333333333333	0.0843333333333334	-0.356666666666667	-0.0883333333333333	-0.207666666666667	-0.033	-0.0206666666666667	0.0226666666666667	-0.0783333333333333	-0.126666666666667	-0.478666666666667	-0.101	-0.244666666666667	-0.048	-0.0836666666666667	-0.117666666666667	-0.242333333333333	-0.0803333333333333	-0.106333333333333	-0.222666666666667	-0.106333333333333	-0.371	-0.237	0.275333333333333	0.047	-0.05	0.08	-0.229333333333333	-0.0106666666666667	-0.0803333333333333	-0.327666666666667	0.0723333333333333	-0.054	0.151	0.0423333333333333	0.16	0.0233333333333333	-0.158666666666667
ACPT	-0.089	0.191	0.128	0.245	0.073	0.057	0.601	0.293	-0.142	-0.848	-0.262	-0.483	0.24	-0.196	-0.474	0.275	-0.356	-0.533	-0.389	-0.026	-0.331	0.431	-0.339	0.124	-0.396	-0.345	-0.704	-0.649	0.243	-0.048	0.218	-0.093	0.356	-0.285	0.514	0.193	0.428	0.21	0.213	0.499	0.245	0.486	0.168	0.203	0.118	0.218	0.188	0.295	-0.104
ACR	-0.532	-0.28	-0.625	-0.72	-0.17	-0.208	-0.305	-0.272	-0.021	-0.277	-0.18	-0.148	-0.129	-0.375	-0.011	-0.32	-0.818	-0.083	-0.353	-0.026	-0.128	-0.288	-0.093	0.062	-0.086	-0.062	0.024	-0.305	-0.023	-0.244	0.026	-0.11	-0.146	-0.064	0.103	-0.444	0.08	-0.205	-0.06	0.135	-0.132	0.057	-0.244	-0.135	0.124	0.112	-0.64	-0.066	-0.171
ACRBP	-0.606	-0.175	0.286	0.14	0.267	0.381	0.201	0.178	-0.157	0.419	0.167	0.114	-0.109	0.16	0.067	-0.054	-0.204	-0.51	0.315	0.1	0.001	0.919	0.55	-0.728	-0.199	0.579	-0.372	-0.311	0.079	0.275	0.129	0.411	0.885	-0.263	0.475	-0.033	-0.015	0.449	0.205	-0.071	-0.321	0.535	0.032	0.113	0.292	0.199	0.268	-0.052	-0.24
ACRC	-0.271	0.098	-0.309666666666667	0.540333333333333	0.380666666666667	0.444	0.163666666666667	0.156	0.678333333333333	-0.513333333333333	0.723666666666667	0.305333333333333	-0.000666666666666672	0.195	0.165	0.381333333333333	0.306	0.134666666666667	0.222666666666667	0.224666666666667	0.0173333333333333	-0.0143333333333333	0.147	0.431	-0.085	0.0976666666666667	-0.0153333333333333	0.482666666666667	0.738	0.431333333333333	0.349	0.069	1.032	0.47	0.211666666666667	-0.208666666666667	0.0123333333333333	-0.00933333333333333	-0.375	-0.199	0.464333333333333	0.408	-0.114	0.158	0.0833333333333333	0.236	0.075	0.846333333333333	0.206
ACRV1	-0.025	-0.296	0.116	-0.514	0.034	-0.051	0.168	-0.323	-0.753	0.139	-0.089	0.032	0.12	-0.421	-0.207	-0.15	-0.551	-0.072	-0.053	-0.285	0.063	0.385	0.005	0.484	-0.042	-0.197	-0.192	-0.218	-0.327	-0.224	0.097	0.001	0.387	-0.012	0.142	0.123	-0.14	-0.098	-0.188	-0.061	0.222	0.624	0.093	0.071	0.168	0.019	-0.072	0.019	0.252
ACSBG1	-0.4252	0.1652	0.00700000000000001	0.2362	0.0618	0.018	-0.068	-0.096	0.1424	-0.315	0.1708	0.2206	-0.0706	0.2324	0.0454	-0.1444	-0.086	0.034	-0.3112	-0.1736	-0.0194	0.0374	0.1516	-0.358	0.0292	-0.0402	0.1172	-0.0658	0.0876	-0.0144	-0.0802	-0.0396	0.064	-0.6972	-0.1114	0.019	-0.2576	-0.0648	0.141	0.0942	-0.2746	-0.1514	-0.1496	-0.1148	-0.3994	0.184	-0.2456	0.2128	-0.1532
ACSBG2	0.131	0.154333333333333	-0.0203333333333333	0.520333333333333	0.131	0.281	0.098	0.432	0.175666666666667	0.185333333333333	0.163333333333333	0.0313333333333333	0.104	-0.051	0.0906666666666667	0.072	-0.132666666666667	-0.0366666666666667	0.00433333333333333	0.201	-0.166333333333333	0.391	0.129	-0.165	-0.0666666666666667	0.061	0.0543333333333333	0.124666666666667	0.156666666666667	0.288666666666667	0.363333333333333	0.171	0.28	0.128333333333333	-0.285333333333333	0.049	0.233333333333333	-0.166	0.101333333333333	0.0366666666666667	0.349333333333333	0.295333333333333	-0.0996666666666667	-0.0253333333333333	0.0403333333333333	0.162	0.126333333333333	0.0433333333333333	0.631333333333333
ACSF2	-0.0313333333333333	0.0536666666666667	0.0476666666666667	0.00299999999999999	-0.0383333333333333	-0.0183333333333333	-0.087	-0.255666666666667	-0.0423333333333333	0.203666666666667	0.156666666666667	0.198666666666667	0.0156666666666667	-0.224333333333333	0.049	0.158333333333333	-0.215666666666667	0.105333333333333	-0.258333333333333	-0.392333333333333	-0.344666666666667	0.0796666666666666	0.111	-0.368	-0.102	-0.119	-0.049	0.102	0.135666666666667	0.0713333333333333	0.226666666666667	-0.0236666666666667	0.735333333333333	-0.297	-0.0403333333333333	-0.230666666666667	0.163	-0.0226666666666667	0.104666666666667	0.081	-0.448666666666667	-0.369	-0.111333333333333	0.066	0.293666666666667	0.502666666666667	-0.0506666666666667	0.924666666666667	-0.277666666666667
ACSF3	0.6416	-0.0476	-0.0476	0.3436	0.1012	-0.049	0.2374	-0.1212	-0.0182	0.0924	0.1906	0.264	-0.1222	-0.0522	0.025	0.0228	-0.1102	0.3254	-0.3752	-0.0486	-0.159	0.0768	0.2974	-0.1756	-0.1804	0.0426	-0.027	-0.0522	0.2268	0.0692	0.179	0.2354	-0.1038	0.0056	0.319	-0.028	0.6018	0.0932	0.0866	0.208	0.1448	0.4844	-0.0628	-0.027	0.056	0.0046	-0.1188	0.1948	0.384
ACSL1	-0.1546	-0.1854	-0.1434	-0.2638	0.0704	-0.0922	-0.4598	-0.2926	-0.0938	0.1202	-0.3664	-0.1244	-0.0252	-0.1194	-0.038	-0.3828	-0.2248	-0.132	-0.1072	-0.2104	-0.0698	-0.371	-0.0802	0.056	-0.0908	-0.0624	-0.4452	-0.1962	-0.052	-0.1842	-0.046	-0.1244	-0.2062	-0.6774	-0.2246	-0.1796	-0.0388	-0.1898	-0.1322	-0.0402	-0.4574	-0.0636	-0.051	0.046	-0.3982	-0.1964	-0.1428	0.119	-0.1432
ACSL3	0.134571428571429	0.0414285714285714	0.210142857142857	0.179142857142857	0.113	-0.0412857142857143	0.0922857142857143	0.143428571428571	0.0132857142857143	0.118857142857143	0.154142857142857	0.0254285714285714	-0.042	-0.103285714285714	0.054	0.121428571428571	0.0261428571428571	-0.097	-0.054	-0.0214285714285714	-0.104571428571429	-0.0262857142857143	0.022	-0.299714285714286	0.0141428571428571	-0.0292857142857143	0.0354285714285714	-0.0998571428571429	-0.0127142857142857	0.077	-0.0784285714285714	-0.078	0.145428571428571	-0.000571428571428568	-0.0164285714285714	-0.0912857142857143	0.0265714285714286	-0.0757142857142857	-0.038	-0.100714285714286	-0.00800000000000001	0.119714285714286	0.118285714285714	-0.0431428571428571	0.0707142857142857	-0.0137142857142857	-0.0777142857142857	0.0704285714285714	-0.433285714285714
ACSL4	0.0637142857142857	0.147714285714286	-0.251571428571429	0.269142857142857	0.259	0.304285714285714	0.376	0.138	0.597	-0.487142857142857	0.601857142857143	0.258714285714286	0.0708571428571429	0.302	0.0317142857142857	0.241428571428571	0.544142857142857	0.291	-0.0394285714285714	0.256428571428571	0.120714285714286	0.133	0.00985714285714285	0.624857142857143	0.194285714285714	1.07928571428571	0.0438571428571429	0.560285714285714	0.685428571428571	0.281285714285714	0.308714285714286	-0.055	0.884571428571429	0.458857142857143	-0.0302857142857143	-0.0404285714285714	0.0378571428571429	0.181428571428571	-0.0734285714285714	-0.182714285714286	0.214428571428571	0.290714285714286	0.129428571428571	0.0647142857142857	0.00242857142857143	-0.00342857142857142	-0.109571428571429	0.614285714285714	0.118857142857143
ACSL5	-0.0346666666666667	-0.468	0.246666666666667	0.095	-0.00866666666666667	-0.0826666666666667	-0.273333333333333	0.00766666666666667	-0.555	-0.773	-0.376	0.00800000000000001	0.155333333333333	-0.114666666666667	0.0693333333333333	-0.0103333333333333	0.0266666666666667	-0.430333333333333	0.161666666666667	-0.186333333333333	-0.0883333333333333	-0.432333333333333	-0.0366666666666667	0.180333333333333	0.00566666666666667	0.054	-0.068	-0.0623333333333333	0.0706666666666667	-0.023	-0.176	-0.597	0.0963333333333333	-0.895666666666667	-0.259	-0.103666666666667	-0.215333333333333	-0.175333333333333	-0.256	-0.237333333333333	-0.126666666666667	-0.409666666666667	-0.360333333333333	0.016	-0.00333333333333334	-0.249333333333333	-0.134	0.294333333333333	-0.382666666666667
ACSL6	-0.242333333333333	-0.110333333333333	-0.319333333333333	-0.098	0.229	-0.027	-0.227666666666667	-0.0656666666666667	-0.0733333333333333	0.168	0.179333333333333	0.071	-0.122	-0.064	0.0816666666666667	-0.325333333333333	-0.03	0.342666666666667	0.226333333333333	-0.14	-0.0636666666666667	0.111666666666667	-0.012	-0.208	0.120333333333333	-0.171	-0.00133333333333333	-0.178	0.173666666666667	-0.095	0.195333333333333	-0.449	-0.0713333333333333	0.0203333333333333	0.168	0.327666666666667	-0.01	-0.244	0.0203333333333333	0.214	0.0903333333333333	-0.151	0.0283333333333333	0.129666666666667	0.194333333333333	0.0526666666666667	0.000666666666666667	-0.009	-0.0533333333333333
ACSM1	-0.12125	0.218	0.0005	0.044	-0.1735	0.051	0.28475	-0.13975	0.09675	0.10375	0.166	0.194	-0.163	0.03475	-0.087	0.03775	-0.071	0.3205	-0.26225	0.16	-0.01525	0.08225	0.31175	-0.06675	0.05175	0.2895	0.08375	0.02325	0.298	-0.09775	0.21	0.286	0.12875	0.024	0.19875	0.003	0.218	-0.011	-0.00875	0.08325	0.2105	0.06375	-0.1075	0.021	0.15875	0.116	0.01825	-0.02875	0.14275
ACSM2A	-0.408	0.1975	0.012	0.6865	-0.073	0.2	0.105	0.148	-0.1905	-0.06	0.4005	0.2965	0.3355	0.061	0.0755	0.084	0.1925	0.3025	-0.224	-0.286	0.2305	0.0835	0.5305	-0.21	-0.114	0.4305	0.172	0.695	0.077	0.044	0.459	0.167	0.043	0.3655	0.1575	0.279	0.4175	0.3625	-0.1295	0.035	0.2205	0.0345	0.0215	-0.522	0.467	-0.0665	0.1405	-0.1905	0.1245
ACSM2B	0.1485	0.2725	0.179	0.456	0.344	0.3005	0.3315	-0.0375	0.422	0.082	0.357	0.2485	0.3265	-0.0415	0.0565	0.26	0.2885	0.591	-0.287	0.317	0.648	0.4775	0.601	-0.3625	-0.517	-0.055	0.2935	1.202	0.4025	0.148	0.4635	0.2735	0.33	0.729	0.086	0.0915	0.2655	-0.075	0.0665	-0.162	0.4135	0.1015	0.29	0.5135	0.0915	0.182	0.06	-0.614	-0.1795
ACSM3	-0.417333333333333	0.185	0.112666666666667	0.00666666666666666	-0.0763333333333333	-0.158666666666667	0.111666666666667	-0.170333333333333	-0.0723333333333333	0.049	-0.0363333333333333	0.136666666666667	-0.0793333333333333	0.064	0.173333333333333	0.104666666666667	0.134333333333333	0.278	-0.244333333333333	0.0636666666666667	0.063	-0.034	0.464666666666667	0.0406666666666667	0.0723333333333333	0.186666666666667	0.0266666666666667	0.281666666666667	0.125666666666667	-0.129	0.320333333333333	0.232	0.143333333333333	0.107333333333333	0.225	-0.0386666666666667	0.201333333333333	0.101666666666667	0.0563333333333333	-0.0133333333333333	0.24	0.0633333333333333	-0.224333333333333	0.0683333333333333	0.115	0.058	0.138	-0.00700000000000001	0.213
ACSM4	-0.412	0.1525	0.2255	0.1385	-0.08	0.151	0.062	0.31	0.2565	0.1535	0.1265	0.226	0.0995	0.3015	0.1975	0.21	0.335	-0.1635	0.2355	0.261	0.087	0.7225	0.5235	-0.6845	0.109	0.1185	0.2005	0.6375	-0.003	0.109	0.104	0.294	0.2485	0.1215	0.2545	-0.188	0.004	0.1885	0.359	-0.2055	0.4895	0.107	0.164	0.0735	0.1005	-0.1395	0.0075	-0.268	-0.0635
ACSM5	-0.148666666666667	0.215666666666667	-0.084	-0.0396666666666667	-0.217	-0.119666666666667	0.325	-0.0676666666666667	-0.093	0.0626666666666667	0.081	0.026	-0.193666666666667	-0.156333333333333	-0.141	0.112666666666667	-0.158666666666667	0.256666666666667	-0.178666666666667	-0.00966666666666667	-0.099	0.197333333333333	0.249333333333333	-0.0733333333333333	-0.0496666666666667	0.081	-0.101333333333333	-0.171666666666667	0.075	-0.0296666666666667	0.279666666666667	0.39	0.367666666666667	0.15	0.362666666666667	0.021	0.323	0.0276666666666667	0.00166666666666667	0.0373333333333333	0.0406666666666667	0.126	-0.139666666666667	0.0386666666666667	0.134	-0.0153333333333333	0.179666666666667	0.0203333333333333	0.0126666666666667
ACSS1	-0.04325	0.62125	-0.02425	0.36725	0.566	0.0875	0.9345	0.64075	-0.6855	0.01125	0.53925	-0.16375	-0.1715	0.2115	-0.028	0.03675	0.0625	-0.47275	-0.53525	0.7165	-0.2095	0.504	-0.0615	0.5085	-0.0795	0.1135	-0.095	0.64	0.654	0.10325	0.90125	0.687	0.7095	0.3825	0.331	-0.03	0.91975	0.75675	0.1295	0.161	0.50925	0.401	-0.051	0.42175	0.59675	0.55925	-0.6595	0.797	0.54375
ACSS2	0.37725	0.36425	0.28225	1.34575	0.47875	0.1655	0.98675	0.577	0.39275	0.728	0.9655	1.0575	0.06125	0.086	0.044	1.0165	0.58725	1.05075	1.66525	0.52575	-0.1355	0.20125	0.34675	0.45575	-0.0525	0.64025	0.01475	0.64425	0.39375	0.30975	1.01425	0.84175	0.833	0.285	0.44575	0.396	0.81575	1.03075	0.21875	0.22	0.69375	0.26975	-0.152	0.41125	0.76875	0.47425	0.1815	1.0315	0.4605
ACSS3	0.0186666666666667	-0.135166666666667	-0.0639166666666667	-0.135083333333333	0.0351666666666667	0.113416666666667	-0.2755	-0.31975	-0.0701666666666667	-0.623416666666667	-0.0935	-0.100333333333333	0.0489166666666667	-0.35525	-0.0248333333333333	-0.512916666666667	-0.0296666666666667	0.224416666666667	-0.02475	0.113833333333333	-0.00933333333333333	-0.48375	0.295916666666667	0.0145833333333333	0.171916666666667	-0.029	-0.360916666666667	0.104833333333333	-0.125166666666667	-0.137583333333333	-0.14025	-0.297583333333333	-0.0513333333333333	0.05925	0.137333333333333	-0.0733333333333333	-0.217166666666667	0.179833333333333	-0.0625	-0.0539166666666667	-0.059	-0.3685	0.0884166666666667	-0.10675	-0.0893333333333333	-0.135333333333333	0.1855	-0.0883333333333333	-0.1835
ACTA1	0.547	0.334	0.188	0.164	0.242	0.143	0.124	0.262	0.058	0.167	0.152	0.242	0.53	0.027	0.112	-0.092	-0.017	0.202	-0.09	-0.13	0.074	0.656	0.109	0.101	-0.236	0.409	0.2	0.24	0.604	0.197	0.165	0.064	-0.107	0.134	0.136	0.08	0.166	-0.106	0.074	0.07	-0.342	0.801	0.03	0.16	0.208	-0.046	-0.29	0.231	-0.233
ACTA2	-0.0785	-0.5715	-0.2495	0.00949999999999998	-0.3655	-0.6355	-0.296	-0.2285	-0.5845	0.1165	-0.3025	-0.3555	0.031	0.0205	0.0565	-0.2205	0.068	0.1475	-0.147	-0.5015	0.002	-0.529	-0.1475	-0.2305	0.231	-0.057	-0.911	0.257	0.033	-0.1145	-0.1395	-0.706	-0.1035	-0.7825	-0.392	-0.5035	-0.51	-0.205	-0.2885	-0.238	-0.7255	-0.864	-0.268	-0.044	-0.207	-0.651	-0.363	-0.0255	-0.244
ACTB	0.03	-0.346	-0.157	0.137	-0.048	-0.401	-0.282	-0.164	-0.022	0.036	-0.314	0.108	0.003	-0.458	-0.182	-0.07	-0.236	-0.205	0.158	0.011	-0.298	-0.311	0.051	-0.231	-0.027	-0.439	-0.229	-0.129	-0.47	-0.325	0.121	-0.117	-0.042	-0.243	-0.022	0.312	-0.095	-0.024	-0.188	-0.203	-0.168	0.106	0.052	-0.15	-0.216	-0.059	-0.611	0.16	-0.123
ACTBL2	-0.319	-0.123	-0.232	-0.953	0.013	-0.425	-0.187	-0.406	-0.287	-0.724	-0.206	-0.189	0.13	-0.276	-0.097	-0.5	0.012	0.041	0.017	-0.335	-0.242	-0.336	-0.098	0.063	-0.043	0.191	-0.455	-0.124	-0.448	-0.509	0.089	-0.289	-0.565	-0.107	-0.238	0.328	-0.331	-0.021	0.044	0.02	-0.208	-0.441	-0.064	-0.124	0.035	-0.116	-0.037	0.019	-0.365
ACTC1	-0.299	0.035	-0.228	-0.199	-0.446	-0.328	-0.382	-0.219	-0.237	-0.414	-0.177	-0.243	-0.298	-0.113	-0.211	-0.544	-0.351	-0.281	-0.802	-0.5	-0.493	0.076	0.218	-0.427	-0.05	-0.043	-0.313	-0.483	-0.253	-0.452	-0.537	-0.25	-0.377	-0.676	-0.194	0.063	-0.03	-0.481	0.111	-0.11	-0.149	-0.341	-0.075	-0.131	-0.422	-0.181	-0.24	-0.122	-0.123
ACTG1	-0.21	-0.363	-0.407	0.744	-0.134	-0.361	-0.74	-0.465	-0.158	0.042	-0.23	-0.082	-0.073	-0.136	-0.103	-0.323	-0.614	-0.314	-0.221	-0.614	-0.715	-0.409	0.216	-0.729	-0.184	-0.138	-0.439	-0.414	0.089	-0.123	-0.126	-0.51	0.075	-0.868	-0.303	-0.086	0.122	-0.331	-0.399	-0.078	-0.806	-0.49	0.091	0.101	0.17	0.815	-0.392	0.33	-0.465
ACTG2	-0.582	-1.18033333333333	-0.321	0.330666666666667	-0.171333333333333	-0.546666666666667	-0.102	-0.145	-0.261666666666667	0.120333333333333	-0.239666666666667	-0.0453333333333333	-0.362666666666667	-0.463333333333333	-0.171666666666667	0.075	-0.449	-0.203666666666667	0.064	-0.358333333333333	-0.422333333333333	-0.221	-0.173	-0.542666666666667	-0.154666666666667	0.101666666666667	-0.185666666666667	0.002	-0.298333333333333	0.041	-0.0776666666666667	-0.298333333333333	0.270333333333333	-0.06	-0.369666666666667	0.128666666666667	-0.140333333333333	-0.0356666666666667	0.136666666666667	-0.391333333333333	-0.751666666666667	0.129333333333333	-0.146333333333333	-0.037	-0.071	-0.172666666666667	-0.238666666666667	0.468	-0.479666666666667
ACTL6A	0.354	0.077	0.121	0.166	0.133	-0.053	-0.134	0.059	-0.088	0.221	0.259	0.094	-0.06	-0.218	0.108	0.124	0.144	0.037	0.042	-0.022	0.043	-0.223	0.113	-0.505	0.007	0.285	0.087	0.221	0.007	-0.071	-0.02	-0.007	-0.203	0.209	0.252	-0.13	-0.15	0.026	-0.1	-0.006	-0.158	-0.366	0.123	0.091	0.084	0.005	-0.191	0.236	-0.103
ACTL6B	0.922	-0.216	-0.102	0.584	0.782	0.496	0.069	1.145	0.394	-0.505	0.352	0.39	-0.026	0.154	0.054	0.599	0.246	0.608	0.113	0.539	0.11	0.322	0.454	0.238	0.105	-0.251	0.168	0.498	0.219	0.353	0.115	0.435	0.512	0.251	0.322	0.352	1.007	0.245	0.358	0.177	0.39	0.597	0	0.348	0.51	0.442	0.326	0.548	0.792
ACTL7A	0.114	-0.104	-0.338	0.013	0.11	-0.064	-0.351	-0.118	-0.309	-0.197	0.301	-0.328	-0.361	-0.548	-0.396	-0.035	-0.224	-0.028	-0.354	-0.204	-0.453	-0.021	-0.004	-0.533	-0.685	-0.238	-0.219	-0.543	-0.218	-0.231	-0.043	-0.359	-0.238	-0.413	-0.069	-0.23	0.045	-0.131	-0.042	-0.239	-0.367	0.018	-0.075	0.016	-0.041	-0.099	-0.535	-0.293	-0.127
ACTL7B	0.353	0.125	0.29	0.076	0.064	-0.058	0.11	0.289	0.021	0.175	0.426	0.034	0.065	0.128	0.066	-0.072	0.021	0.278	-0.081	-0.147	-0.332	-0.249	0.588	-0.475	0.022	0.387	0.34	-0.094	0.209	0.183	-0.301	0.066	0.125	0.2	0.283	-0.076	0.179	-0.311	0.571	0.312	-0.049	0.294	-0.068	0.382	0.051	0.13	-0.051	0.365	0.368
ACTL8	0.0528	0.3412	-0.3984	-0.4554	-0.3184	0.000399999999999999	-0.1968	0.0304	-0.1114	-0.5826	-0.2084	-0.153	-0.113	-0.271	-0.1218	-0.331	-0.7742	-0.1422	-0.5416	-0.1214	-0.1212	-0.2418	-0.0536	0.025	-0.1368	-0.4526	-0.00359999999999999	-0.2928	-0.5488	-0.0926	-0.3506	0.007	-0.1736	0.0004	0.0648	-0.3016	-0.1722	-0.2032	-0.1236	-0.0708	0.0452	-0.1744	-0.056	-0.052	-0.4068	0.0072	0.0824	-0.587	-0.2476
ACTN1	-0.0121428571428571	-0.114142857142857	-0.065	0.419857142857143	0.197	-0.163857142857143	-0.331142857142857	-0.238142857142857	0.0534285714285714	-0.392	-0.186857142857143	0.125857142857143	0.0197142857142857	0.238	0.128428571428571	-0.387571428571429	-0.0922857142857143	0.0207142857142857	0.0894285714285714	-0.253285714285714	-0.00571428571428572	-0.00442857142857143	0.0325714285714286	-0.476285714285714	0.004	-0.371571428571429	0.043	-0.194857142857143	-0.334857142857143	0.230714285714286	-0.244	-0.0118571428571428	-0.109	-0.616714285714286	-0.235571428571429	-0.444714285714286	-0.295571428571429	-0.101857142857143	-0.572857142857143	-0.0652857142857143	-0.664714285714286	-0.130571428571429	0.0248571428571429	0.04	-0.0207142857142857	0.0258571428571429	-0.0652857142857143	0.0705714285714286	-0.188428571428571
ACTN2	0.6082	0.2084	0.0244	-0.2056	-0.1138	0.0714	0.0906	0.069	-0.166	0.0126	-0.1382	-0.132	0.023	-0.1732	0.058	-0.3368	0.0486	-0.093	-0.0694	-0.1708	-0.1842	0.5078	-0.151	-0.007	-0.0498	0.4174	0.1342	0.013	-0.0844	-0.0684	-0.0388	-0.0926	-0.2502	0.0308	0.0552	0.133	0.0828	0.1538	-0.0466	0.0258	0.0434	0.6118	-0.0772	0.031	0.1052	-0.0772	0.0604	-0.1876	-0.3442
ACTN3	-0.485	-0.093	-0.044	0.317	-0.022	-0.134	0.239	-0.048	-0.373	-0.012	0.269	0.026	-0.073	-0.489	0.054	-0.277	-0.786	0.004	-0.084	-0.307	0.036	0.169	0.002	-0.161	0.11	0.072	-0.028	0.016	-0.006	0.039	0.228	0.164	0.33	0.024	0.007	-0.033	0.144	-0.19	-0.13	-0.229	0.303	-0.173	0.012	0.074	-0.04	0.144	-0.239	0.45	0.123
ACTN4	-0.210166666666667	0.227	-0.0828333333333333	1.0925	0.239166666666667	0.047	0.376166666666667	0.0566666666666667	0.0425	0.145166666666667	0.0606666666666667	0.0936666666666667	0.581666666666667	-0.0281666666666667	0.00316666666666666	0.270666666666667	-0.174	-0.0813333333333333	0.1385	-0.1125	-0.085	-0.125666666666667	-0.0483333333333333	-0.186	-0.00783333333333334	0.140833333333333	-0.0586666666666667	0.00383333333333334	0.463833333333333	0.168666666666667	0.1445	-0.147333333333333	0.177833333333333	-0.188333333333333	0.048	-0.0526666666666667	0.0445	0.398	-0.232666666666667	-0.133666666666667	-0.439333333333333	0.0623333333333333	-0.00566666666666666	-0.0583333333333333	0.1485	0.146666666666667	-0.147666666666667	0.343333333333333	-0.106833333333333
ACTR10	-0.499	-0.134	0.065	0.3755	-0.1125	-0.005	-0.784	-0.3945	0.1755	-0.3425	-0.128	-0.012	-0.211	0.3	-0.027	-0.2655	-0.175	-0.0305	0.1355	-0.1135	-0.005	-0.07	-0.05	-0.2285	0.0165	-0.9615	0.054	-0.655	-0.124	0.0805	-0.553	-0.0735	-0.1585	-0.4635	-0.3235	-0.288	-0.3055	-0.085	-0.259	0.0615	-0.775	-0.3815	0.118	0.038	-0.015	0.107	-0.05	-0.326	-0.358
ACTR1A	0.2615	-0.4075	-0.023	0.248	0.0565	-0.21	-0.1955	-0.067	-0.3735	0.126	0.0685	0.138	0.092	0.0195	0.0895	-0.0225	0.015	0.2795	-0.1475	-0.2485	-0.063	-0.292	0.148	-0.42	0.3925	0.1145	0.00700000000000001	0.0635	0.41	-0.032	-0.163	-0.618	0.2325	-0.6125	-0.38	-0.5305	-0.042	-0.1945	-0.0015	-0.148	-0.5065	-0.732	-0.355	-0.0545	-0.039	0.0605	-0.2185	-0.014	-0.1375
ACTR1B	-0.311	-0.3185	-0.203	0.6425	0.216	-0.1775	-0.057	-0.153	-0.216	-0.1295	-0.0685	-0.179	-0.057	-0.171	-0.031	-0.2065	-0.0915	-0.057	0.0515	-0.0455	-0.175	-0.2035	-0.0425	-0.147	-0.102	0.021	0.0435	0.00600000000000001	-0.057	-0.126	-0.2015	-0.2775	-0.07	-0.3475	-0.198	-0.112	0.0585	-0.1255	-0.2155	-0.027	-0.135	0.031	-0.0565	-0.0275	0.0775	0.0005	-0.2675	-0.071	-0.0915
ACTR2	0.0103333333333333	-0.178	-0.00766666666666667	0.312333333333333	0.111	-0.209	0.149	0.156666666666667	-0.0166666666666667	0.101333333333333	0.0456666666666667	-0.0296666666666667	-0.0736666666666667	-0.0433333333333333	0.00366666666666666	0.195	-0.007	0.002	0.199666666666667	0.078	-0.0486666666666667	-0.013	-0.0146666666666667	0.0953333333333333	-0.182333333333333	0.0726666666666667	0.022	0.00733333333333333	-0.097	-0.0946666666666667	0.128333333333333	-0.024	0.203333333333333	-0.0716666666666667	0.00733333333333334	0.127333333333333	-0.051	0.0643333333333333	-0.128	-0.139333333333333	-0.027	0.176	0.0486666666666667	0.000666666666666677	0.143	0.192	-0.0753333333333333	0.133333333333333	-0.104333333333333
ACTR3	0.41975	-0.26525	0.1415	0.84125	0.13675	0.013	0.07575	0.118	0.171	0.112	0.2195	0.192	0.0355	0.18875	0.111	0.1645	0.17	0.05525	0.2285	0.13375	0.25725	0.21725	0.10575	-0.15775	0.2285	0.32425	0.126	0.3255	0.32275	0.19125	0.09	0.022	0.30925	0.125	-0.082	0.1695	0.0185	0.02575	-0.13775	-0.05	0.18075	0.117	-0.07275	0.1265	0.04075	0.01925	0.02075	0.15925	-0.352
ACTR3B	0.607	-0.153875	0.19925	0.535125	0.1075	0.248375	0.138625	0.311625	0.566875	-0.29525	0.211125	0.589625	-0.072125	0.389	0.04075	0.3895	0.5595	0.423875	0.45525	0.241375	0.379	0.12175	0.4685	0.18225	0.209375	-0.052125	0.159875	0.181625	-0.119	0.011125	0.14075	0.525125	0.1785	0.234	0.2805	0.2715	0.0405	0.390125	0.092625	-0.00125	-0.129	0.012	0.086875	0.063625	0.0955	0.2185	0.29475	0.10375	0.3505
ACTR5	0.6545	0.8165	0.018	1.7335	0.601	0.268	1.019	0.868	0.431	1.0495	1.4135	1.4435	0.139	0.3225	0.2055	0.9645	0.6195	1.189	1.29	0.6875	0.0255	0.659	0.533	0.2665	0.0925	-0.027	0.194	1.1345	0.652	0.307	0.873	1.011	0.7635	0.481	0.408	0.2675	0.951	0.8025	0.578	0.0865	0.9805	0.363	-0.3615	0.49	0.319	0.601	0.0135	0.704	0.881
ACTR6	-0.1745	0.0325	0.239	0.396	0.228	0.224	-0.201	0.1435	0.181	-0.614	0.275	0.048	0.152	-0.3405	-0.0265	-0.4205	0.1915	0.5205	0.0915	-0.1215	0.1565	-0.306	0.45	-0.042	0.509	-0.086	0.278	0.0935	-0.1785	0.16	-0.0185	0.3295	0.3	0.0775	0.00650000000000001	-0.0835	-0.2835	0.241	-0.07	0.03	-0.2775	-0.4035	0.204	0.1155	-0.2555	-0.117	0.01	-0.239	-0.027
ACTR8	0.157	-0.1085	-0.0175	0.254	-0.022	0.0105	0.122	-0.0295	0.0835	0.03	0.2115	0.1595	0.0885	-0.263	-0.0675	-0.0055	0.1295	0.3545	0.0915	0.14	-0.0265	-0.3685	-0.008	-0.2365	0.0315	0.301	0.1955	-0.0185	0.2595	0.2505	-0.002	-0.093	-0.25	0.0795	0.035	0.0125	-0.221	0.027	-0.0815	-0.039	0.032	-0.209	-0.1745	0.0265	-0.112	-0.1265	-0.154	-0.1685	-0.0315
ACTRT1	-0.419	-0.018	-0.469	0.173	0.228	0.117	0.344	-0.127	0.269	-0.69	0.254	-0.392	0.316	0.028	-0.174	-0.073	0.064	-0.163	-0.204	0.157	-0.392	0.066	-0.274	0.722	0.109	0.545	-0.19	0.125	0.263	-0.005	0.067	-0.257	0.589	0.671	0.219	0.16	0.19	0.061	-0.111	-0.067	0.366	0.224	0.125	0.002	-0.083	-0.159	-0.077	0.767	-0.016
ACVR1	-0.031125	-0.212375	-0.07775	0.0715	0.0325	-0.132625	-0.014625	0.0725	-0.029	-0.11375	-0.071375	-0.14175	-0.139875	-0.092625	-0.09525	0.1445	-0.177375	-0.289125	-0.008875	0.013	-0.117375	0.026375	-0.190375	-0.138	-0.15575	-0.13975	-0.14475	-0.033	-0.16	-0.235375	-0.189875	-0.1975	-0.072625	-0.1715	0.04375	-0.024125	0.01525	-0.150375	-0.242625	-0.02875	0.121125	0.1155	-0.0875	-0.020875	0.044375	-0.08275	-0.029125	-0.02075	-0.2455
ACVR1B	0.0173333333333333	0.0283333333333333	0.073	0.461333333333333	0.193333333333333	0.116	-0.256	-0.268333333333333	0.008	0.036	0.0976666666666667	0.0863333333333333	0.239	0.193333333333333	0.052	-0.372	-0.0833333333333333	0.237666666666667	0.221333333333333	0.044	0.0373333333333333	-0.042	0.295666666666667	-0.180333333333333	-0.0643333333333333	0.0633333333333333	-0.00666666666666667	-0.0326666666666667	-0.097	0.251666666666667	-0.049	-0.22	0.146	-0.256	0.278	-0.031	-0.0593333333333333	0.162666666666667	-0.118666666666667	-0.162666666666667	0.0296666666666667	-0.24	-0.163333333333333	-0.192666666666667	-0.0456666666666667	0.0383333333333333	0.406666666666667	0.458666666666667	-0.403333333333333
ACVR1C	0.190714285714286	-0.239142857142857	0.112	-0.119714285714286	0.0262857142857143	-0.0784285714285714	0.172857142857143	0.126571428571429	0.00957142857142857	0.0427142857142857	0.0154285714285714	-0.0484285714285714	-0.0958571428571428	0.0648571428571428	0.046	0.294714285714286	0.0408571428571429	-0.0398571428571429	0.0411428571428571	0.195571428571429	-0.0674285714285714	0.131142857142857	0.00542857142857143	0.0224285714285714	0.103714285714286	0.159857142857143	0.0627142857142857	0.306857142857143	0.218142857142857	0.00714285714285715	-0.130285714285714	0.0138571428571429	0.0908571428571428	-0.01	-0.0217142857142857	0.122285714285714	0.103	-0.0832857142857143	-0.048	0.02	0.259285714285714	-0.018	-0.102571428571429	-0.0517142857142857	0.0335714285714286	-0.0535714285714286	0.0728571428571429	-0.093	-0.0298571428571429
ACVR2A	0.140666666666667	-0.157833333333333	-0.138166666666667	0.0111666666666667	0.116666666666667	-0.1625	-0.107166666666667	-0.0108333333333333	-0.063	-0.0666666666666667	-0.062	-0.0111666666666667	-0.0398333333333333	0.0813333333333333	0.0545	0.205	0.165	-0.086	0.1605	0.00716666666666667	0.0993333333333333	0.0195	0.021	-0.0926666666666667	0.0931666666666667	-0.181333333333333	0.167666666666667	0.314833333333333	0.0463333333333333	-0.0118333333333333	-0.0286666666666667	0.034	-0.0871666666666667	-0.0415	-0.0401666666666667	-0.103166666666667	-0.228666666666667	-0.095	-0.130666666666667	-0.138833333333333	-0.127	-0.0826666666666667	0.0383333333333333	-0.167333333333333	-0.0985	-0.100166666666667	-0.0738333333333333	-0.3885	-0.149166666666667
ACVR2B	0.0675	-0.279	-0.213	0.1225	0.1885	-0.1665	0.0625	0.26	-0.224	0.0045	0.0445	0.036	-0.0215	-0.5885	-0.1515	-0.047	-0.343	-0.0355	-0.0045	-0.1045	-0.3615	-0.407	-0.111	-0.0815	-0.306	-0.2365	-0.215	-0.2655	-0.1165	-0.1405	-0.3295	-0.1795	-0.2275	-0.1855	-0.2715	-0.1385	-0.1775	-0.0805	-0.078	-0.055	0.0425	-0.382	-0.0695	-0.1055	0.231	-0.123	-0.0845	0.2735	-0.0095
ACVRL1	-0.0175	-0.0945	-0.114	0.3265	0.3245	0.2535	-0.1475	-0.1785	-0.0925	0.2345	0.2285	0.11	0.0385	0.1295	0.148	-0.2785	-0.2095	0.203	0.0225	-0.0465	-0.2055	0.1425	0.556	-0.3945	0.0615	-0.165	-0.027	0.0435	0.144	0.2275	-0.065	-0.273	0.3245	-0.2535	0.295	0.0315	0.183	0.221	0.0465	0.054	-0.075	-0.277	0.0365	0.1935	0.3055	0.077	0.2125	0.1495	-0.003
ACY1	-0.137	-0.382	-0.129	0.439	0.258	-0.167	-0.056	-0.014	-0.117	0.203	-0.065	0.356	0.14	-0.407	0.058	-0.146	-0.079	0.102	0.2	0.005	-0.117	-0.502	-0.029	-0.088	-0.168	0.01	-0.175	-0.125	0.063	0.225	-0.15	0.014	-0.079	-0.398	-0.343	0.015	-0.21	0.069	-0.073	-0.056	-0.233	-0.452	-0.106	-0.03	-0.007	0.051	-0.072	0.298	-0.086
ACY3	-0.171	0.126	-0.06	-0.003	0.193	-0.119	0.05	-0.199	-0.478	0.024	-0.025	0.05	-0.141	-0.635	-0.246	-0.436	-0.708	0.025	-0.118	-0.337	-0.137	0.03	-0.26	0.135	-0.222	-0.22	0.069	-0.083	0.034	-0.092	-0.199	-0.045	0.389	-0.29	0.39	0.038	0.324	-0.231	0.096	0.009	0.234	-0.23	-0.149	-0.142	0.272	-0.127	-0.399	0.055	-0.041
ACYP1	-0.365	0.215	0.023	0.203	0.05	-0.197	-0.283	-0.156	0.02	-0.753	-0.363	0.076	-0.02	0.429	-0.075	-0.333	0.179	-0.05	0.043	-0.302	0.007	0.035	-0.201	-0.059	-0.041	-0.251	-0.004	0.039	-0.528	0.112	-0.407	0.273	-0.358	-0.794	-0.285	-0.522	-0.428	-0.217	-0.643	-0.121	-0.311	-0.436	-0.279	-0.165	-0.103	0.01	-0.032	0.156	-0.334
ACYP2	0.0312307692307692	-0.215923076923077	-0.0413846153846154	0.260923076923077	0.0506153846153846	-0.130692307692308	0.130846153846154	0.122846153846154	-0.0076923076923077	0.0669230769230769	0.00284615384615385	-0.0824615384615385	-0.0575384615384615	0.00146153846153846	0.00115384615384615	-0.0173846153846154	-0.00323076923076923	-0.105769230769231	0.0556923076923077	0.0689230769230769	-0.0146153846153846	0.120307692307692	-0.073	-0.0323076923076923	-0.0452307692307692	0.025	-0.113461538461538	0.101615384615385	-0.0192307692307692	-0.098	0.0124615384615385	-0.0860769230769231	0.179692307692308	0.0312307692307692	0.0667692307692308	0.113461538461538	0.0343076923076923	-0.0242307692307692	-0.0616153846153846	-0.0158461538461538	0.107692307692308	0.0814615384615385	0.0125384615384615	0.0159230769230769	0.0384615384615385	-0.00553846153846153	0.122538461538462	-0.00846153846153846	-0.0346153846153846
ADA	0.35	0.43	-0.151333333333333	1.044	0.574666666666667	0.148	0.895666666666667	0.528	0.309333333333333	0.594	0.989333333333333	0.947333333333333	-0.014	0.106666666666667	-0.0113333333333333	0.870666666666667	0.516666666666667	0.836333333333333	0.902	0.616666666666667	-0.182666666666667	0.47	0.387333333333333	0.394333333333333	-0.0673333333333333	0.755	-0.056	0.632666666666667	0.649	0.194333333333333	1.02333333333333	0.585666666666667	0.624333333333333	0.417666666666667	0.337	0.299333333333333	0.896333333333333	0.799	0.460333333333333	0.178	0.788	0.378	0.046	0.478333333333333	0.571333333333333	0.585	0.031	0.712666666666667	0.599
ADAD1	-0.445666666666667	-0.183333333333333	-0.110666666666667	-0.439333333333333	-0.158666666666667	-0.248666666666667	-0.502333333333333	-0.202	-0.122333333333333	-0.00666666666666667	-0.485	-0.187333333333333	-0.114	0.003	-0.04	-0.192	-0.0496666666666667	-0.144666666666667	-0.0806666666666667	-0.139333333333333	-0.097	-0.418	-0.0563333333333333	-0.123666666666667	-0.0826666666666667	-0.058	-0.0643333333333334	-0.00300000000000002	-0.202666666666667	-0.264	-0.136333333333333	-0.294333333333333	-0.344	-0.617666666666667	-0.451666666666667	-0.213333333333333	-0.199333333333333	-0.208	0.121	-0.081	-0.296333333333333	-0.407333333333333	-0.160333333333333	-0.0386666666666667	-0.400666666666667	-0.078	-0.149666666666667	-0.310333333333333	-0.061
ADAD2	0.472	-0.42	0.258	0.311	-0.02	0.327	0.341	-0.157	-0.049	0.057	0.064	0.195	-0.293	-0.184	-0.002	0.111	-0.116	0.24	-0.387	-0.14	-0.173	0.301	0.349	-0.042	-0.441	-0.29	-0.442	-0.181	-0.297	0.23	0.49	0.343	0.176	0	0.618	0.031	0.775	0.347	0.308	0.273	0.063	0.874	-0.114	0.053	0.386	0.008	0.436	0.083	0.177
ADAM10	-0.2363	0.1839	0.0324	0.0054	-0.1836	-0.1127	-0.2209	-0.1816	0.063	-0.6005	-0.2897	-0.0786	0.0514	0.4116	0.0809	-0.4215	0.2045	-0.0952	-0.5451	-0.1832	-0.008	-0.2417	-0.0669	0.2139	0.0896999999999999	-0.0582	0.0966	0.0269	0.054	-0.3303	-0.3142	-0.141	-0.2946	-0.714	-0.2634	-0.0485	-0.4573	-0.0293	-0.4769	-0.0825	-0.2903	0.0293	0.115	-0.4864	-0.5065	-0.1593	-0.3498	0.0259	-0.4348
ADAM11	0.084	-0.0235	-0.312	0.03	-0.245	0.0215	0.0405	-0.0715	0.0235	0.1825	0.276	-0.0495	-0.106	-0.0455	-0.0245	0.121	-0.213	0.1505	-0.255	-0.135	0.0755	0.2585	-0.106	-0.2845	-0.1985	-0.199	0.026	-0.2945	0.14	-0.072	0.2165	-0.0025	0.379	-0.055	0.129	-0.0125	0.243	-0.121	0.109	0.089	-0.0475	0.1535	-0.046	0.218	0.169	0.3945	-0.0255	-0.8775	0.1455
ADAM12	0.0779545454545455	-0.0557272727272727	0.0695	-0.342090909090909	-0.178818181818182	-0.00804545454545455	-0.0525909090909091	-0.0193636363636364	-0.589590909090909	-0.546272727272727	-0.231409090909091	-0.0766363636363636	-0.0649090909090909	-0.179181818181818	-0.0221363636363636	-0.13	-0.0823636363636364	0.180409090909091	-0.248136363636364	-0.320636363636364	0.0819090909090909	0.0329545454545455	-0.0533181818181818	0.105272727272727	0.105409090909091	0.00813636363636363	0.0782727272727273	-0.151090909090909	-0.103636363636364	-0.0849090909090909	-0.0266363636363636	-0.392636363636363	0.174727272727273	-0.552681818181818	-0.230363636363636	0.0511818181818182	0.0637727272727273	-0.203045454545455	-0.00104545454545456	0.0889090909090909	-0.0142727272727273	-0.213954545454545	0.00613636363636363	-0.00963636363636363	-0.115772727272727	-0.11	-0.114409090909091	-0.158090909090909	0.137
ADAM15	0.2015	0.119	-0.161	0.355	-0.0875	0.0095	0.0075	0.0125	-0.244	-0.081	-0.211	0.045	0.184	-0.32	0.133	-0.0905	-0.3335	-0.256	-0.1265	-0.2075	-0.4435	0.1165	-0.1245	0.053	-0.0735	0.2925	-0.199	-0.1185	-0.161	-0.1645	-0.068	-0.089	-0.2005	-0.211	0.1005	0.155	0.1885	0.051	-0.127	0.029	-0.278	0.633	-0.0935	-0.0755	0.2325	0.0445	-0.244	0.1725	0.036
ADAM17	0.086	-0.2144	0.0608	0.5606	0.2468	-0.1688	0.1504	0.2228	-0.0592	0.0602	0.0478	-0.0868	-0.0156	-0.0852	-0.0328	-0.079	-0.0996	-0.0532	0.223	0.1704	-0.00539999999999999	0.086	-0.0328	0.1054	0.0188	0.2298	0.081	0.0874	-0.049	-0.1002	-0.0126	-0.0186	0.1974	-0.144	0.3172	0.1184	0.2246	0.0404	-0.2088	-0.0952	0.0244	0.1218	0.008	0.000799999999999998	0.0256	-0.1082	0.1588	0.0382	-0.1124
ADAM18	-0.2031	0.0607	-0.1996	-0.221	0.0563	0.1463	-0.1428	-0.0731	-0.1439	0.3705	0.4247	0.2068	-0.1034	-0.00120000000000001	0.0385	0.229	0.2169	0.338	-0.1535	0.1068	-0.0212	-0.1656	-0.4186	-0.0116	-0.0079	0.0731	0.0558	0.2079	-0.0564	0.5849	0.00179999999999999	0.4937	-0.2507	-0.0776	-0.0946	-0.1452	-0.0481	-0.3074	0.2166	-0.301	-0.5637	-0.1315	0.0817	0.3047	-0.0011	0.1621	-0.7343	-0.7366	0.2346
ADAM19	-0.424142857142857	-0.410428571428571	-0.187714285714286	-0.00157142857142857	0.163	-0.216857142857143	-0.604857142857143	-0.299285714285714	-0.195285714285714	-0.0588571428571429	-0.127	-0.0022857142857143	-0.203857142857143	-0.161428571428571	-0.103714285714286	0.203142857142857	-0.281857142857143	0.0115714285714286	-0.052	-0.279	-0.300285714285714	-0.281428571428571	-0.081	-0.317285714285714	-0.17	0.0637142857142857	-0.148142857142857	-0.239	-0.171571428571429	-0.379142857142857	0.0104285714285714	-0.204	-0.29	-0.353714285714286	-0.196285714285714	0.282428571428571	0.00785714285714285	-0.199714285714286	-0.187142857142857	-0.304285714285714	-0.536285714285714	-0.337714285714286	-0.116	-0.108857142857143	0.0422857142857143	-0.0247142857142857	-0.0938571428571428	0.069	-0.622428571428571
ADAM2	-0.3115	-0.165	-0.122833333333333	-0.7135	0.0315	0.051	-0.152666666666667	-0.395666666666667	-0.189333333333333	0.1025	0.364	0.026	-0.161666666666667	0.0311666666666667	0.0446666666666667	0.350333333333333	0.0218333333333333	0.234833333333333	-0.1095	0.0438333333333333	-0.0908333333333333	-0.0333333333333333	-0.507666666666667	-0.1385	-0.023	-0.0438333333333333	0.0458333333333333	0.00233333333333333	-0.0146666666666667	0.4445	0.0291666666666667	0.3585	-0.2245	-0.0231666666666667	-0.01	0.006	-0.0828333333333333	-0.254666666666667	0.170833333333333	-0.113	-0.477166666666667	0.1015	0.0235	0.312333333333333	0.1295	0.312	-0.487	-0.807	0.102666666666667
ADAM20	0.162	0.172	0.0785	0.183	0.1735	0.051	-0.237	-0.165	0.051	-0.473	-0.238	-0.089	-0.196	0.0135	0.066	-0.278	0.0945	0.0175	0.042	-0.061	0.133	0.3555	-0.084	-0.3755	0.0345	-0.0945	-0.0795	-0.2645	-0.691	0.2815	-0.2405	0.0985	-0.257	-0.381	-0.178	-0.508	-0.452	0.0865	-0.451	0.1015	-0.31	-0.202	0.119	0.0005	-0.004	-0.0865	0.1735	-0.0345	0.117
ADAM21	-0.073	-0.08	-0.161	-0.184	-0.101	-0.086	-0.087	-0.162	-0.044	-0.644	-0.219	-0.077	-0.183	0.098	0.061	-0.396	-0.119	-0.081	-0.168	-0.093	-0.208	0.321	-0.068	-0.71	-0.374	-0.531	-0.059	-0.217	-0.656	-0.112	-0.481	-0.104	-0.307	-0.495	0.065	-0.574	-0.017	-0.248	-0.351	0.15	0.081	-0.179	-0.279	0.284	-0.104	0.189	0.039	-0.329	-0.058
ADAM22	0.381	-0.219823529411765	0.134294117647059	0.376529411764706	0.00229411764705882	0.184470588235294	0.0732941176470588	0.786294117647059	0.411941176470588	-0.61	0.0679411764705882	0.290588235294118	-0.0385882352941176	0.358352941176471	0.0661176470588235	0.293117647058823	0.462352941176471	0.263470588235294	0.357647058823529	0.337117647058824	0.0934705882352941	-0.0177647058823529	0.278117647058824	0.271764705882353	0.162294117647059	-0.140705882352941	0.0731176470588235	0.196117647058824	0.0125294117647059	0.00352941176470589	-0.047	0.236	0.136294117647059	0.129176470588235	0.224647058823529	0.159294117647059	0.177294117647059	0.306470588235294	-0.0542352941176471	0.0117647058823529	0.0974117647058824	0.337235294117647	0.0431176470588235	0.0440588235294118	0.0610588235294118	0.200764705882353	0.232470588235294	0.078	0.435882352941176
ADAM23	0.180545454545455	-0.214818181818182	0.254818181818182	-0.163272727272727	-0.0122727272727273	-0.0538181818181818	0.144363636363636	0.123363636363636	-0.0332727272727273	0.0317272727272727	0.0780909090909091	-0.122363636363636	-0.110090909090909	-0.0407272727272727	0.0459090909090909	0.256727272727273	-0.0540909090909091	-0.128818181818182	0.0973636363636364	0.0552727272727273	0.0148181818181818	0.154545454545455	-0.0672727272727273	-0.0640909090909091	-0.118181818181818	0.0749090909090909	0.003	0.0995454545454545	-0.0429090909090909	-0.0293636363636364	-0.102727272727273	-0.0547272727272727	0.115454545454545	-0.00290909090909091	0.0708181818181818	0.0195454545454545	0.0532727272727273	-0.122181818181818	-0.0302727272727273	-0.0284545454545455	0.117272727272727	-0.0221818181818182	0.00690909090909092	-0.0251818181818182	0.091	-0.138	0.0256363636363636	-0.369727272727273	-0.0730909090909091
ADAM28	-0.6815	-0.08375	-0.23825	-0.28925	0.06825	0.244	-0.091	-0.5935	-0.06575	-0.581	-0.42425	-0.3745	-0.16225	0.167	0.12025	-1.00525	-0.58375	-0.44475	-0.30325	-0.000750000000000001	0.12025	-0.175	-0.671	-0.1205	0.15775	0.06125	0.2015	0.0675	-0.03625	-0.50475	-0.29725	0.64625	-0.23975	-0.526	0.025	-0.01325	-0.32125	-0.45525	0.0295	-0.248	-0.61875	-0.21175	-0.07875	-0.36275	-0.1435	-0.4285	-0.5795	-0.92925	-0.7345
ADAM29	-0.1435	-0.08425	-0.17475	-0.52475	-0.103	-0.07175	-0.354	-0.322	-0.10525	-0.0235	-0.368	-0.09	-0.24025	-0.07725	-0.03625	-0.10675	-0.08975	-0.104	-0.17225	-0.0135	-0.03625	-0.351	-0.1605	-0.04925	-0.123	-0.093	-0.34725	-0.069	-0.11775	-0.29825	-0.181	-0.184	-0.36875	-0.5315	-0.297	-0.20725	-0.13575	-0.28275	-0.023	0.0395	-0.40225	-0.31825	-0.21075	-0.07525	-0.29025	-0.258	-0.245	-0.2805	-0.092
ADAM30	-0.394	0.777	0.215	-0.511	0.012	-0.271	0.278	-0.222	-0.108	0.103	-0.635	-0.157	-0.173	0.06	-0.114	-0.6	-0.007	-0.305	0.002	-0.362	-0.215	-0.356	-0.035	-0.23	0.032	-0.999	-0.347	-0.191	-0.179	-0.114	-0.115	-0.042	-0.196	0.184	-0.219	-0.453	0.016	0.303	-0.086	0.126	0.064	-0.203	0.014	0.141	-0.663	-0.057	0.357	-0.022	-0.052
ADAM32	-0.142916666666667	0.0370833333333333	-0.200333333333333	-0.522583333333333	0.0065	0.173583333333333	0.02125	-0.032	-0.100583333333333	0.34675	0.382416666666667	0.113833333333333	-0.0799166666666667	-0.0529166666666667	-0.01225	0.339	0.200083333333333	0.26125	-0.09825	0.200916666666667	0.0966666666666667	0.0154166666666667	-0.620833333333333	-0.012	0.0805	0.130833333333333	0.109	0.0949166666666667	0.00808333333333333	0.627416666666667	0.0148333333333333	0.494	-0.273	-0.0485833333333333	0.123916666666667	-0.0294166666666667	-0.11	-0.356333333333333	-0.0364166666666667	-0.239166666666667	-0.305583333333333	0.107916666666667	-0.019	0.275583333333333	0.109416666666667	0.083	-0.575583333333333	-0.648416666666667	0.31925
ADAM33	-0.01	0.649	-0.589	0.569	0.791	0.319	1.258	0.826	-0.812	-0.527	-0.124	-0.164	-0.041	0.299	0.052	-0.008	-0.925	-0.336	-0.536	0.393	0.035	0.782	0.171	0.617	0.127	1.454	0.007	-0.272	0.786	0.378	0.01	0.344	0.978	0.468	0.6	0.203	0.448	-0.081	0.383	0.152	0.92	0.695	0.023	-0.167	0.653	0.57	-0.261	0.702	0.902
ADAM7	-0.8022	0.0872	-0.3428	-0.5744	-0.0504	0.1634	0.0268	-0.5776	-0.104	-0.64	-0.306	-0.3968	-0.2304	0.1466	0.1344	-0.8986	-0.4926	-0.3758	-0.1862	0.097	0.0432	-0.0396	-0.4874	-0.1456	-0.2672	0.2922	0.2098	0.2494	-0.1202	-0.5086	-0.1792	0.4916	-0.2886	-0.5258	-0.271	0.0936	-0.266	-0.4414	0.053	-0.2726	-0.2746	-0.343	-0.0294	-0.0842	0.0658	-0.304	-0.5498	-0.9208	-0.6968
ADAM8	-0.18	0.1655	-0.117	0.0315	-0.115	-0.104	0.141	-0.095	-0.3885	-0.087	-0.1285	-0.0165	0.0725	-0.2365	0.003	-0.064	-0.039	0.037	-0.2845	-0.1465	-0.0415	-0.024	-0.2935	-0.122	-0.349	0.4455	-0.1885	-0.0345	0.1715	-0.1565	-0.1055	-0.445	0.089	-0.695	-0.086	-0.005	0.189	-0.141	-0.131	0.1845	-0.211	0.1135	-0.059	0.116	0.091	0.1825	-0.2365	0.1425	0.06
ADAM9	-0.209571428571429	-0.0535714285714286	-0.214857142857143	-0.357571428571429	0.0358571428571429	0.160857142857143	-0.216571428571429	-0.0765714285714286	-0.132714285714286	0.452571428571429	0.250285714285714	0.183142857142857	-0.0821428571428571	-0.0675714285714286	0.074	0.285142857142857	-0.041	0.165428571428571	-0.0934285714285714	-0.0182857142857143	-0.0327142857142857	-0.118714285714286	-0.574	-0.0808571428571428	-0.0241428571428571	0.173714285714286	0.00571428571428571	0.0458571428571429	-0.0287142857142857	0.548857142857143	-0.0217142857142857	0.335285714285714	-0.241571428571429	-0.153428571428571	0.0142857142857143	-0.048	-0.0767142857142857	-0.264714285714286	-0.124	-0.203285714285714	-0.427571428571429	0.303571428571428	0.0848571428571429	0.324714285714286	0.0264285714285714	0.0658571428571429	-0.439428571428571	-0.571142857142857	0.0561428571428571
ADAMDEC1	-0.8475	-0.0515	-0.3555	-0.7215	0.159	0.171	-0.1375	-0.836	-0.3235	-0.8045	-0.366	-0.496	-0.2165	0.0155	-0.09	-0.7335	-0.816	-0.429	-0.3435	-0.299	-0.205	-0.2485	-0.55	-0.5	-0.3575	-0.158	-0.146	0.074	-0.4535	-0.6015	-0.3245	0.2575	-0.2255	-0.771	-0.045	0.0135	-0.317	-0.3705	0.0785	-0.355	-0.51	-0.3005	0.047	-0.4125	0.0235	-0.403	-0.645	-0.75	-0.5055
ADAMTS1	-0.553	-0.742	-0.169	0.399	-0.384	-0.22	-0.567	-0.04	0.024	0.222	-0.263	0.314	-0.003	0.157	-0.005	-0.626	-0.88	-0.437	0.11	-0.245	-0.036	-0.056	0.081	0.238	0.176	-0.321	0.004	0.16	0.077	-0.361	-0.169	-0.033	0.139	0.019	-0.61	-0.307	-0.151	-0.488	-0.372	-0.028	-0.422	-0.887	-0.127	-0.07	-0.184	-0.013	-0.431	-0.477	-0.569
ADAMTS10	-0.2575	-0.055	-0.1615	0.054	-0.133	0.183	0.321	0.2555	-0.2075	0.202	0.04	-0.182	-0.2995	-0.342	-0.414	0.18	-0.5105	-0.3155	-0.157	-0.0765	-0.2945	0.4615	-0.314	-0.2415	-0.434	-0.203	-0.407	-0.4485	0.1135	-0.0875	0.0645	0.032	0.2155	-0.188	-0.0925	-0.0665	0.258	-0.1295	0.1735	0.1465	-0.1185	0.084	0.038	0.2305	0.242	0.1415	-0.194	0.1165	0.0685
ADAMTS12	0.360583333333333	0.04725	-0.006	-0.240708333333333	0.05175	-0.0212083333333333	0.338791666666667	-0.155	-0.028125	0.058875	0.0473333333333333	-0.0857916666666667	0.384416666666667	-0.035	-0.0714583333333333	0.251583333333333	-0.131625	0.165708333333333	0.0195	-0.170583333333333	-0.00345833333333334	0.0825	-0.122708333333333	0.0479166666666667	-0.0917083333333333	0.0192916666666667	0.0481666666666667	-0.102	0.0364166666666667	-0.0389583333333333	0.152875	-0.0574583333333333	-0.267916666666667	-0.0789166666666667	0.0518333333333333	0.263958333333333	0.0814166666666667	-0.165333333333333	-0.0464166666666667	0.024375	0.406416666666667	0.31425	0.0370833333333333	-0.0541666666666667	0.0207916666666667	0.0279583333333333	0.0344583333333333	-0.0668333333333333	0.567833333333333
ADAMTS13	0.252	-0.04775	0.156	0.33825	-0.112	-0.02775	-0.095	0.19275	0.056	0.2735	0.311	0.224	0.064	0.0225	0.10575	0.11725	-0.04825	0.451	-0.16375	0.00425	0.00125	-0.18575	0.3615	-0.37925	-0.086	-0.081	0.05625	-0.1205	0.426	0.11775	-0.23175	0.15625	-0.02425	-0.0425	0.274	-0.1505	-0.03325	-0.127	0.33775	-0.00225	-0.39225	0.18525	0.1095	0.02525	0.07	0.11975	-0.1665	0.11475	0.11325
ADAMTS14	0.025	-0.1	-0.1334	-0.1076	-0.0748	0.029	0.000600000000000012	0.069	-0.3956	0.0516	-0.1204	0.0274	-0.0488	-0.1718	-0.0706	-0.0054	-0.1704	0.1694	-0.215	-0.0464	-0.075	0.0806	-0.011	-0.0146	-0.033	0.1196	0.000599999999999998	-0.2096	-0.0214	-0.0958	0.0146	-0.3338	0.1718	-0.5426	-0.1876	-0.0058	0.0182	-0.2898	-0.0544	0.0494	-0.1098	-0.1388	-0.0942	0.0656	-0.1758	-0.0266	-0.1794	-0.028	0.1138
ADAMTS15	-0.2225	-0.6775	-0.0325	0.3045	0.0565	-0.001	0.0655	0.033	-0.501	0.162	-0.02	-0.155	-0.0735	-0.3985	0.151	-0.2875	-0.921	-0.1165	0.156	-0.1165	-0.0355	0.131	-0.0305	0.173	0.074	0.1285	-0.1605	-0.223	0.162	0.0275	-0.018	-0.0645	0.2575	-0.112	0.1575	0.02	-0.1195	-0.2855	0.026	-0.282	0.309	0.4505	-0.0215	0.0045	-0.0615	-0.0965	-0.178	-0.046	0.1815
ADAMTS16	0.508083333333333	0.232083333333333	0.05625	-0.275333333333333	0.0458333333333333	-0.0443333333333333	0.576	-0.14175	-0.0161666666666667	-0.00575	0.056	0.00708333333333334	0.279916666666667	0.0333333333333333	0.0181666666666667	0.221	-0.03425	0.22375	0.122333333333333	-0.132083333333333	0.0650833333333333	0.07975	-0.0665	0.0315	0.0389166666666667	0.1095	0.07275	0.0758333333333333	0.0354166666666667	0.0885	0.217833333333333	0.0440833333333333	-0.231166666666667	0.0150833333333333	-0.075	0.249333333333333	0.109416666666667	-0.206	-0.0393333333333333	0.128583333333333	0.441333333333333	0.546083333333333	0.03425	0.0525	0.0705833333333333	-0.03075	0.0935833333333334	-0.13925	0.5805
ADAMTS17	-0.335818181818182	0.175318181818182	-0.231954545454545	-0.0520454545454545	-0.394636363636364	-0.182772727272727	-0.104636363636364	-0.130545454545455	-0.163818181818182	-0.597409090909091	0.00104545454545455	-0.160909090909091	-0.164545454545455	0.0755909090909091	-0.132909090909091	-0.463909090909091	-0.188954545454545	-0.209818181818182	-0.0674545454545454	-0.254136363636364	-0.123772727272727	0.0345454545454546	-0.184409090909091	-0.0150454545454546	-0.129	-0.150318181818182	-0.101272727272727	-0.206	-0.0913181818181818	-0.313	-0.279909090909091	-0.240090909090909	-0.242545454545455	-0.662863636363636	-0.111818181818182	0.0683636363636364	0.154318181818182	-0.111409090909091	-0.0181818181818182	0.0560454545454545	-0.0260454545454545	0.104545454545455	-0.0238636363636364	-0.268590909090909	-0.629227272727273	-0.154136363636364	-0.286454545454545	-0.0887727272727273	-0.474772727272727
ADAMTS18	0.0395555555555556	-0.0587777777777778	0.0296666666666667	-0.0591111111111111	-0.0952222222222222	-0.0858888888888889	0.236666666666667	-0.234111111111111	-0.106333333333333	-0.0327777777777778	-0.0111111111111111	0.0753333333333333	-0.160666666666667	0.0684444444444444	-0.087	-0.0484444444444444	0.0908888888888889	0.292111111111111	-0.179666666666667	0.180777777777778	-0.0633333333333333	-0.0434444444444444	0.296777777777778	0.144222222222222	-0.0237777777777778	0.0468888888888889	0.113666666666667	0.0568888888888889	-0.0517777777777778	-0.184222222222222	0.292555555555556	0.305	-0.319222222222222	0.0916666666666667	0.275666666666667	0.0317777777777778	0.187777777777778	0.115222222222222	0.0485555555555555	0.0331111111111111	0.331777777777778	0.460111111111111	-0.0691111111111111	-0.00611111111111111	0.0317777777777778	-0.00566666666666667	0.0833333333333333	0.0647777777777778	0.135111111111111
ADAMTS19	-0.334444444444444	-0.0503333333333333	-0.191111111111111	-0.454333333333333	-0.00655555555555556	-0.0948333333333334	-0.4465	-0.249611111111111	-0.0321111111111111	0.035	-0.00738888888888889	-0.172333333333333	-0.04	0.0653333333333333	0.0190555555555556	-0.380666666666667	0.0927777777777778	0.164833333333333	0.0674444444444445	-0.184055555555556	-0.00238888888888889	-0.1445	-0.0423333333333333	-0.0141666666666667	0.0243888888888889	0.0741111111111111	0.0428888888888889	-0.0138333333333333	-0.0341111111111111	-0.277777777777778	0.114	-0.435722222222222	-0.309944444444444	-0.0118333333333333	-0.209666666666667	0.238611111111111	-0.258388888888889	-0.106222222222222	0.0771111111111111	-0.0849444444444444	-0.184777777777778	-0.390666666666667	-0.0161666666666667	-0.0733888888888889	0.0484444444444444	-0.0427222222222222	-0.0423888888888889	-0.182222222222222	-0.351944444444444
ADAMTS2	-0.124666666666667	-0.120083333333333	-0.1075	-0.330166666666667	0.0771666666666667	0.0358333333333333	-0.266916666666667	-0.102166666666667	-0.0933333333333333	0.0858333333333333	0.175166666666667	-0.00900000000000001	-0.196833333333333	-0.1435	0.00516666666666666	0.312833333333333	-0.07475	0.204166666666667	0.0395833333333333	-0.0988333333333333	-0.05475	0.14675	-0.08875	-0.109416666666667	-0.0139166666666667	0.0186666666666667	0.0216666666666667	-0.248333333333333	-0.0318333333333333	-0.0658333333333333	0.224916666666667	0.00758333333333333	-0.0283333333333333	-0.00683333333333334	0.0196666666666667	0.290916666666667	0.289833333333333	-0.190666666666667	0.109	0.221416666666667	0.09175	0.08875	0.0631666666666667	0.127	0.0981666666666667	-0.0413333333333333	0.047	-0.142333333333333	0.0348333333333333
ADAMTS20	-0.1004	0.123	0.0682	-0.0678	0.0141	0.2791	-0.1397	-0.1507	0.0513	0.1414	0.1512	0.00810000000000001	0.305	0.4538	0.0049	0.2691	0.0492	0.2942	0.1446	0.158	0.1112	-0.3664	0.4007	0.2252	0.088	-0.0837	0.1083	0.0379	-0.0056	0.1257	0.0398	-0.2091	0.1164	0.158	0.2331	-0.0558	-0.1706	0.1364	0.0633	-0.0307	0.1016	-0.3273	0.1381	0.1726	-0.0364	-0.0299	0.2464	-0.1145	-0.0811
ADAMTS3	-0.219315789473684	-0.0773157894736842	-0.116894736842105	-0.313736842105263	-0.00989473684210527	-0.145210526315789	-0.397526315789474	-0.292736842105263	-0.0214736842105263	0.037	-0.284052631578947	-0.150473684210526	-0.0849473684210526	0.0191578947368421	-0.0116315789473684	-0.0568421052631579	0.0844210526315789	-0.0532105263157895	0.00352631578947369	-0.115894736842105	0.0403684210526316	-0.339	-0.0414736842105263	0.109263157894737	-0.058	-0.247736842105263	0.100684210526316	0.0368421052631579	-0.160315789473684	-0.144210526315789	-0.0768947368421053	-0.118684210526316	-0.374947368421053	0.164368421052632	-0.33878947368421	-0.206052631578947	-0.197421052631579	-0.176315789473684	-0.0440526315789474	-0.0217894736842105	-0.369894736842105	-0.314157894736842	-0.00147368421052632	-0.00789473684210526	-0.366842105263158	-0.0386842105263158	-0.281368421052632	-0.232894736842105	-0.0613684210526316
ADAMTS4	0.161	-0.172	-0.159	0.496	-0.109	-0.023	0.097	0.027	-0.265	0.07	-0.003	0.177	-0.131	-0.124	0.15	-0.288	-0.359	0.014	-0.24	-0.302	-0.318	0.158	0.122	-0.41	-0.375	0.314	-0.093	0.004	0.039	-0.04	-0.295	-0.24	-0.09	-0.194	-0.091	0.093	-0.08	-0.172	-0.094	-0.112	-0.65	0.473	0.042	-0.003	-0.043	-0.049	-0.339	-0.191	-0.117
ADAMTS5	-0.08425	-0.23825	-0.0315	-0.424	-0.291	-0.21525	-0.49625	-0.171	0.02125	0.144	-0.22725	0.025	-0.0755	0.154	0.02375	-0.41225	-0.4955	-0.429	-0.15525	-0.39125	0.1625	0.01875	-0.02575	0.021	0.01225	0.01075	0.24525	0.20625	0.08775	-0.08475	-0.104	-0.23675	0.067	0.03775	-0.49425	-0.712	-0.40675	-0.575	-0.55475	-0.05175	-0.2085	-0.8755	-0.07975	-0.1535	0.0215	0.0715	-0.36725	-1.088	-0.215
ADAMTS6	-0.0528	0.16355	0.0881	-0.2399	0.01955	-0.0416	-0.0616	-0.1941	0.09725	-0.53355	0.1738	-0.0967	0.2467	0.08795	0.0728	-0.36145	0.14835	-0.3295	0.16015	-0.0569	0.1327	-0.0424	0.00610000000000001	-0.0826	0.1306	0.1323	-0.27785	0.0774	0.0384	-0.1317	0.25835	0.0342	-0.24005	0.0809	-0.01605	0.3428	-0.1954	0.034	-0.0126	0.0559	-0.1704	-0.21985	0.0996	0.01325	0.1028	-0.07855	0.0566	-0.03185	-0.23735
ADAMTS7	-0.249	0.160666666666667	-0.317666666666667	-0.154	-0.0663333333333333	-0.035	0.0913333333333333	-0.0373333333333333	-0.154666666666667	-0.328333333333333	0.326666666666667	-0.183666666666667	-0.292	-0.093	-0.173333333333333	-0.205	-0.475666666666667	-0.089	-0.524333333333333	-0.170666666666667	-0.289666666666667	0.204	-0.207333333333333	-0.331666666666667	-0.294333333333333	0.0346666666666667	-0.154666666666667	-0.306333333333333	0.386	-0.065	-0.247333333333333	-0.151	-0.100666666666667	-0.484333333333333	-0.0563333333333333	-0.0456666666666667	0.0346666666666667	-0.265666666666667	-0.00566666666666667	0.02	-0.0813333333333333	0.112333333333333	-0.177	0.045	-0.295666666666667	0.0366666666666667	-0.347	-0.0203333333333333	0.0833333333333333
ADAMTS8	0.0635	-0.255	-0.337	-0.391	0.0595	-0.0855	0.198	-0.273	-0.444	0.037	0.137	-0.123	-0.2245	-0.362	-0.0885	-0.191	-0.6865	-0.0655	-0.13	-0.204	-0.2875	0.0605	-0.1035	-0.3885	-0.377	0.011	-0.0575	-0.45	-0.01	-0.0835	0.0625	0.0045	0.2005	-0.164	0.0285	-0.14	0.059	-0.34	0.179	-0.0405	-0.0375	0.406	0.041	0.1615	-0.1825	0.1155	-0.3	-0.053	0.0285
ADAMTS9	-0.174416666666667	-0.417083333333333	-0.116416666666667	0.112	0.00733333333333333	-0.211416666666667	0.0875	0.0350833333333333	0.017	0.0455833333333333	-0.0378333333333333	0.0815833333333333	0.200166666666667	-0.28225	0.00375	-0.15625	-0.168166666666667	0.114166666666667	0.125	0.13175	-0.0386666666666667	-0.29625	-0.00775	0.144666666666667	0.028	0.1185	-0.12275	-0.0566666666666666	0.0338333333333333	0.0685833333333333	-0.06175	-0.101666666666667	-0.392666666666667	0.0751666666666667	-0.108416666666667	0.0534166666666667	-0.303083333333333	0.10875	-0.0400833333333333	-0.0959166666666667	0.0989166666666667	-0.320666666666667	-0.0525833333333333	-0.0306666666666667	-0.0125	-0.00508333333333334	-0.0128333333333333	-0.00808333333333333	-0.00183333333333333
ADAMTSL1	0.333785714285714	-0.053	0.0270714285714286	0.5835	-0.246785714285714	-0.0961071428571429	-0.150464285714286	0.123357142857143	0.0316785714285714	0.0848214285714286	0.00839285714285714	-0.0482857142857143	0.195857142857143	-0.0135357142857143	0.00521428571428571	0.539964285714286	0.0148571428571429	0.156035714285714	-0.1425	0.106535714285714	0.00228571428571429	-0.319178571428571	0.348678571428571	0.0657857142857143	0.113	0.0221785714285714	0.00617857142857143	-0.0352857142857143	0.265428571428571	0.0529642857142857	-0.0590714285714286	-0.0143928571428571	-0.29325	0.03575	0.267464285714286	-0.026	-0.187857142857143	-0.199321428571429	0.233857142857143	-0.0492142857142857	-0.186821428571429	0.0733214285714286	-0.0131785714285714	-0.0938571428571429	-0.0491785714285714	-0.0605357142857143	0.0545357142857143	0.108071428571429	-0.0421428571428571
ADAMTSL2	0.054	0.091	0	-0.0635	0.1015	0.103	0.1895	0.224	-0.081	0.074	0.081	-0.0625	0.1285	0.066	-0.0615	0.0655	-0.1755	0.145	-0.1695	0.1845	-0.045	-0.0035	0.1655	-0.1885	-0.088	0.1755	-0.1065	-0.1235	0.3365	-0.1105	-0.319	-0.0235	0.0845	-0.278	0.1865	0.105	0.2435	-0.066	0.439	0.105	-0.0045	0.2405	-0.088	0.1635	0.056	0.1435	-0.0995	0.0495	0.048
ADAMTSL3	-0.329884615384615	0.0434615384615385	-0.209961538461538	-0.103230769230769	-0.362653846153846	-0.161115384615385	-0.095	-0.228307692307692	-0.100076923076923	-0.530230769230769	-0.0523076923076923	-0.137	-0.119692307692308	0.225769230769231	-0.0521538461538461	-0.377115384615385	-0.149884615384615	-0.141461538461538	-0.513576923076923	-0.185730769230769	-0.160269230769231	0.0281538461538462	-0.0539615384615385	-0.00300000000000001	-0.0540384615384616	0.0175769230769231	-0.027	-0.168538461538462	-0.0835	0.0262692307692308	-0.250961538461538	-0.182846153846154	-0.270153846153846	-0.603192307692308	-0.261	0.0198076923076923	-0.342923076923077	-0.1405	0.0557307692307692	-0.00219230769230769	-0.196346153846154	-0.347346153846154	-0.224923076923077	-0.2515	-0.631	-0.0932307692307692	-0.292346153846154	-0.0748846153846154	-0.0745
ADAMTSL4	0.2645	0.223	-0.0175	0.586	-0.063	0.198	-0.1835	0.105	-0.0675	0.254	0.254	0.257	0.1335	0.0855	0.5295	-0.2275	0.0885	0.177	0.2675	-0.1875	-0.038	0.533	-0.11	-0.1315	0.091	0.158	0.0995	0.0355	0.308	0.1475	0.0905	0.097	0.0425	0.018	0.2555	0.2545	0.4545	0.17	-0.011	0.1555	-0.509	1.0535	0.2785	0.0625	0.0075	0.121	-0.07	0.1965	0.381
ADAMTSL5	-0.106	0.134	-0.188	0.338	0.137	-0.012	0.123	0.079	-0.113	0.122	0.138	0.102	-0.028	-0.119	-0.128	0.065	-0.363	-0.02	-0.041	-0.145	-0.055	0.207	-0.318	-0.413	-0.143	-0.238	-0.315	-0.185	0.117	0.008	-0.06	-0.106	0.022	-0.464	0.014	-0.09	-0.276	-0.187	0.006	0.04	-0.08	0.097	0.02	0.231	-0.131	0.372	-0.213	-0.101	0.225
ADAR	0.479666666666667	0.377666666666667	0.161	0.361	-0.206333333333333	0.200333333333333	0.190333333333333	0.236333333333333	-0.0633333333333333	0.0393333333333333	-0.212	0.0163333333333333	0.159666666666667	-0.086	0.21	0.0146666666666667	-0.149	-0.136333333333333	-0.0336666666666667	-0.0913333333333333	-0.049	0.503	-0.0523333333333333	-0.137333333333333	-0.271666666666667	0.311	-0.0193333333333333	-0.129666666666667	-0.0663333333333333	0.0376666666666667	0.00233333333333333	0.0266666666666667	-0.0806666666666667	0.017	0.0906666666666667	0.153333333333333	0.042	0.214333333333333	0.128333333333333	-0.0146666666666667	-0.232666666666667	0.773666666666667	0.085	0.0486666666666667	0.0683333333333333	0.092	-0.009	0.148666666666667	0.0273333333333333
ADARB1	-0.4925	-0.3875	-0.1795	-0.1609	-0.3795	-0.1885	-0.43	-0.1408	-0.0911	-0.0205	-0.2583	-0.0263	0.1363	-0.0373	-0.0847	-0.2525	-0.8458	-0.5583	-0.4394	-0.2524	-0.0195	0.00880000000000001	-0.1835	-0.0046	-0.0539	-0.0346	-0.0888	-0.0576	0.0969	-0.1721	-0.1386	-0.2582	0.0316	-0.0911	-0.349	-0.5131	-0.1375	-0.1653	-0.5398	-0.1497	-0.1658	-0.6728	0.0092	-0.2033	-0.1583	-0.0919	-0.3141	-0.9032	-0.3123
ADARB2	0.585818181818182	-0.0187272727272727	0.044969696969697	-0.29369696969697	-0.194090909090909	0.0303636363636364	0.0404848484848485	0.251515151515152	0.37530303030303	0.0803636363636364	0.165121212121212	-0.0107878787878788	0.109787878787879	0.0532424242424242	-0.0291212121212121	-0.274272727272727	-0.0645757575757576	-0.203272727272727	-0.315272727272727	-0.129727272727273	0.0304242424242424	0.0988484848484848	-0.113727272727273	0.104878787878788	0.0182424242424242	0.170242424242424	0.0492121212121212	-0.113151515151515	0.0944545454545455	0.0213636363636364	-0.0266666666666667	0.284151515151515	0.247212121212121	0.213242424242424	-0.152454545454545	0.00718181818181818	0.100272727272727	-0.25469696969697	0.0670606060606061	0.128060606060606	0.097939393939394	0.440090909090909	-0.19330303030303	0.0261818181818182	-0.0803030303030303	-0.0594242424242424	-0.0996060606060606	-0.0154545454545455	0.237121212121212
ADAT1	0.117333333333333	-0.201666666666667	-0.0893333333333333	0.202333333333333	0.0683333333333333	-0.069	-0.017	-0.209	-0.041	0.0963333333333333	0.273	0.168666666666667	-0.238333333333333	-0.0123333333333333	0.0406666666666667	-0.135	-0.167666666666667	0.223666666666667	-0.23	-0.118666666666667	-0.227	-0.113333333333333	0.414	-0.322333333333333	-0.103666666666667	0.342333333333333	0.0193333333333333	0.206333333333333	0.155666666666667	-0.0616666666666667	0.114	0.202666666666667	-0.0893333333333333	-0.0996666666666667	0.0936666666666667	0.0156666666666667	0.152666666666667	0.0923333333333333	0.103	-0.0676666666666667	-0.118333333333333	0.311	-0.084	0.0443333333333333	0.103333333333333	0.0416666666666667	-0.101	-0.135333333333333	0.0996666666666667
ADAT2	-0.185	-0.1935	-0.345	0.572	-0.1565	-0.146	-0.025	-0.37	-0.0775	-0.0195	0.0225	0.0975	-0.055	0.1205	0.023	0.3035	-0.176	-0.31	0.05	-0.047	-0.282	0.043	-0.1395	0.0105	0.0195	-0.183	-0.714	-0.015	-0.059	-0.2515	0.055	0.0375	-0.048	-0.179	-0.467	-0.2115	-0.024	-0.014	-0.367	-0.0735	0.0345	-0.353	-0.182	-0.3455	-0.088	0.0685	-0.042	0.00749999999999999	-0.133
ADC	-0.409666666666667	0.197333333333333	-0.108	-0.316333333333333	-0.109333333333333	-0.131333333333333	-0.411666666666667	0.0883333333333333	-0.189333333333333	-0.538	-0.349	-0.208333333333333	-0.273666666666667	-0.143666666666667	-0.148666666666667	-0.368333333333333	-0.289666666666667	-0.206	-0.423666666666667	-0.386666666666667	-0.192	-0.432666666666667	-0.190666666666667	-0.145333333333333	-0.143333333333333	-0.541333333333333	-0.0853333333333333	-0.395333333333333	-0.519333333333333	-0.228	-0.384666666666667	-0.434	-0.106	-0.220333333333333	-0.0636666666666667	-0.484333333333333	-0.153333333333333	-0.200666666666667	-0.495333333333333	-0.145333333333333	-0.163666666666667	-0.198666666666667	-0.0263333333333333	0.110666666666667	-0.452	-0.138333333333333	-0.092	-0.754	-0.417
ADCK1	-0.0447777777777778	0.0337777777777778	-0.0245555555555556	-0.0458888888888889	0.0976666666666667	0.137666666666667	-0.253222222222222	-0.0386666666666667	-0.107333333333333	-0.485777777777778	-0.154	-0.0718888888888889	-0.160888888888889	0.0525555555555555	-0.112777777777778	-0.248666666666667	-0.183777777777778	-0.137444444444444	0.00677777777777778	-0.213444444444444	-0.127	0.367333333333333	-0.120222222222222	-0.395222222222222	-0.171777777777778	-0.401666666666667	-0.0577777777777778	-0.504	-0.53	0.130666666666667	-0.278	0.00666666666666667	-0.0621111111111111	-0.514444444444444	-0.161444444444444	-0.419666666666667	-0.146555555555556	-0.189555555555556	-0.464555555555556	0.119	-0.344888888888889	-0.0464444444444444	0.0192222222222222	0.0744444444444445	0.0794444444444444	0.007	0.124111111111111	0.130555555555556	-0.0612222222222222
ADCK2	0.5725	-0.4005	-0.0085	0.0915	0.0035	-0.0645	0.274	0.2485	0.3075	-0.774	0.138	0.2895	-0.234	0.057	-0.0145	0.327	0.1705	0.2655	0.2365	0.397	-0.005	-0.01	0.12	0.1465	0.0485	-0.369	0.023	0.027	0.033	3.717	-0.101	0.275	0.3745	-0.07	0.225	0.189	0.713	0.163	-0.054	0.0355	-0.0175	0.2025	-0.168	-0.019	0.003	0.23	0.411	0.2175	-0.074
ADCK4	-0.0365	0.08	0.218	1.2925	0.1635	0.332	0.6115	0.2665	0.131	0.5075	0.4035	0.2365	0.3795	-0.41	-0.0645	0.4465	-0.4785	0.1165	-0.061	-0.0625	-0.209	0.5295	0.178	-0.355	-0.3765	-0.1825	-0.063	-0.0995	0.892	0.4085	0.277	-0.0035	0.6295	0.143	0.367	-0.0665	0.274	0.858	0.271	-0.0025	-0.4915	0.4885	0.149	0.4105	0.203	0.1675	-0.0205	0.388	0.305
ADCK5	-0.073	1.1695	0.5855	0.8585	0.4405	0.499	0.253	0.1825	0.9845	1.1285	0.747	0.749	-0.247	0.0115	0.1255	0.5305	0.3125	0.6545	0.509	0.0215	0.1545	0.259	0.3545	-0.3395	0.1285	0.092	0.273	0.0845	0.4255	1.1735	0.1955	0.7175	0.7465	-0.673	0.357	0.1075	0.346	0.308	0.0805	0.032	-0.169	0.238	0.3275	0.6715	0.267	0.529	0.206	1.1115	-0.234
ADCY1	0.5404	0.5173	-0.0004	0.1209	0.0155	-0.0202	0.3676	0.6704	0.2242	0.4042	0.0844	0.2863	-0.2532	0.1719	-0.1768	0.2947	0.2746	0.2878	0.2427	0.5027	0.0989	0.2043	0.2986	0.2042	0.0316	-0.1963	0.03	0.2091	0.0235	0.00960000000000001	0.464	0.322	0.2317	0.0691	0.206	0.2352	0.3979	0.1836	0.1344	0.1015	0.4068	0.4236	-0.0214	0.1083	0.1198	0.1756	0.2508	-0.0632	0.6507
ADCY2	0.320555555555556	0.0387777777777778	0.0181851851851852	-0.334814814814815	0.00518518518518518	-0.0855555555555556	0.492666666666667	-0.216851851851852	-0.0421111111111111	-0.540407407407408	0.0958518518518518	-0.0976296296296296	0.257703703703704	-0.00144444444444445	-0.00537037037037037	0.197962962962963	-0.00366666666666667	0.173888888888889	0.0486666666666667	-0.181851851851852	-0.032962962962963	0.00251851851851851	-0.0458888888888889	-0.11037037037037	-0.0307777777777778	0.100703703703704	0.0251851851851852	-0.105925925925926	-0.0586296296296296	0.0626666666666667	0.211074074074074	-0.0816296296296296	-0.257962962962963	-0.0122962962962963	-0.0104814814814815	0.223296296296296	-0.00114814814814815	-0.169703703703704	-0.00425925925925926	0.0842962962962963	0.289185185185185	0.546481481481481	-0.0138148148148148	-0.0694444444444444	-0.0313703703703704	-0.0771851851851852	0.0493703703703704	-0.0796296296296296	0.475
ADCY3	0.0498333333333333	-0.0216666666666667	-0.157166666666667	0.396833333333333	0.149833333333333	0.0136666666666667	0.2845	0.331166666666667	-0.1	0.131666666666667	0.0775	0.0005	0.00983333333333334	-0.235166666666667	-0.0533333333333333	0.130166666666667	-0.215833333333333	-0.0553333333333333	0.078	0.0698333333333333	-0.165166666666667	0.3645	-0.05	-0.1615	-0.228166666666667	0.0226666666666667	-0.0555	-0.158333333333333	0.0541666666666667	0.0191666666666667	0.00383333333333333	0.0361666666666667	0.375166666666667	-0.0286666666666667	0.372333333333333	0.0301666666666667	0.309666666666667	-0.221166666666667	0.0648333333333333	0.159333333333333	0.208166666666667	0.316	-0.039	0.097	0.145	0.0516666666666667	-0.032	0.0408333333333333	0.293166666666667
ADCY4	0.415	-0.189	-0.445	0.18	0.01	-0.124	-0.029	-0.113	-0.017	-0.473	-0.438	-0.021	-0.295	0.369	0.144	-0.52	-0.164	-0.103	-0.034	-0.253	-0.13	0.035	-0.151	-0.042	-0.196	-0.467	0.038	-0.349	-0.602	0.165	-0.477	-0.11	-0.226	-0.716	-0.398	-0.519	-0.289	-0.092	-0.543	0.242	-0.547	-0.317	0.11	-0.203	-0.013	0.03	0.042	0.39	-0.148
ADCY5	-0.2285	-0.5527	-0.177	0.1173	0.0768	-0.1633	0.0398	0.1003	-0.0313	0.0994	0.0252	0.1735	0.0764	-0.4796	-0.0707	-0.0624	-0.2557	0.1413	0.0411	0.0937	-0.117	-0.3145	-0.000300000000000003	-0.0691	-0.06	-0.1504	-0.1033	-0.226	0.0174	0.1027	0.0162	-0.0736	-0.1585	-0.0051	0.2023	0.0448	0.0222	0.1481	0.0195	0.0836	0.00649999999999999	-0.2465	0.0586	0.0867	-0.0512	-0.0605	0.105	0.1755	0.1204
ADCY6	-0.035	-0.110333333333333	0.084	0.0313333333333333	0.133	0.186666666666667	-0.132666666666667	-0.160666666666667	-0.00933333333333333	0.0586666666666667	0.093	-0.0256666666666667	0.278333333333333	0.104	0.0273333333333333	0.104666666666667	-0.360333333333333	0.21	0.0756666666666667	-0.142666666666667	-0.188666666666667	0.216333333333333	0.392	-0.149	0.0876666666666667	-0.166333333333333	-0.121	0.0683333333333333	0.165333333333333	0.287333333333333	-0.106	-0.172666666666667	0.246	-0.19	0.253333333333333	0.0803333333333333	0.111333333333333	0.146	0.238	0.199	0.137	-0.274333333333333	-0.0146666666666667	0.0843333333333333	0.0306666666666667	0.038	0.235666666666667	-0.003	-0.143666666666667
ADCY7	0.1465	-0.2405	0.163	0.004	0.3285	0.1675	0.4865	0.3925	0.061	0.227	0.228	0.3065	-0.1755	0.0515	0.157	0.042	0.1685	0.5735	-0.35	0.2685	0.2505	0.262	0.325	0.137	0.1585	0.388	0.1635	0.262	0.2225	0.194	0.437	0.407	0.3605	0.02	0.2985	0.132	0.654	0.0625	0.0615	0.438	0.132	0.3485	-0.006	0.0135	0.2155	-0.0035	0.1495	0.3105	0.095
ADCY8	0.146666666666667	0.531466666666667	0.253133333333333	-0.0372666666666667	0.0799333333333333	0.230333333333333	-0.0569333333333333	-0.140933333333333	0.656066666666667	0.7732	0.3678	0.487533333333333	-0.192466666666667	-0.0659333333333333	0.0169333333333333	-0.201266666666667	0.247733333333333	0.0804666666666667	-0.00239999999999999	0.100933333333333	-0.104933333333333	0.0645333333333333	-0.0858666666666667	0.2442	-0.0746666666666667	0.0340666666666667	-0.0842666666666667	-0.0463333333333333	-0.1014	0.574333333333333	-0.074	0.371266666666667	0.0398666666666667	-0.108266666666667	0.0528	-0.0363333333333333	0.223466666666667	0.1716	-0.0062	0.03	0.2314	0.0319333333333333	0.0574666666666667	0.281666666666667	-0.0516	0.318866666666667	0.00920000000000001	0.776466666666667	0.357866666666667
ADCY9	-0.368583333333333	0.0865833333333333	0.0446666666666667	0.34275	0.05025	0.002	0.0535	-0.181	0.0285	0.095	0.0644166666666667	0.188583333333333	-0.0465833333333333	-0.0895	0.00591666666666667	-0.0314166666666667	-0.143916666666667	0.35425	-0.0314166666666667	-0.0755833333333333	-0.113083333333333	-0.0414166666666667	0.36125	-0.08475	-0.0265	-0.0568333333333333	0.0411666666666667	0.0980833333333333	0.0924166666666667	0.07	0.256916666666667	0.28675	-0.0344166666666667	-0.0456666666666667	0.291583333333333	0.0146666666666667	0.300333333333333	0.37225	0.0285	0.0225833333333333	-0.145666666666667	0.11675	-0.135	0.00916666666666667	0.06475	0.00825000000000001	0.42575	0.0653333333333333	-0.0454166666666667
ADCYAP1	-0.156	0.779	-0.506	-0.353	-0.077	0.104	-0.328	-0.079	-0.547	-0.261	-0.264	-0.213	-0.397	0.142	-0.12	-0.316	-1.195	-0.503	-0.773	-0.378	-0.542	0.584	0.161	-0.966	-0.37	-0.744	-0.616	-0.868	-0.32	-0.172	-0.574	-0.407	0.053	-0.597	-0.092	-0.037	0.114	-0.518	-0.15	-0.097	-0.461	0.807	-0.011	0.108	-0.326	-0.176	0.54	-0.561	0.118
ADCYAP1R1	0.39825	0.32175	-0.0635	0.16725	-0.01075	0.36475	0.199	0.43625	0.173	0.5325	0.177	0.31525	-0.30125	0.12475	-0.2155	0.242	-0.1685	0.2355	0.53225	0.2655	-0.147	0.232	0.396	-0.43625	-0.20875	-0.05425	-0.23725	-0.03525	0.26925	0.0525	0.225	0.12875	0.07775	0.427	0.23125	0.245	0.3295	0.0125	0.14075	-0.00649999999999999	0.2165	0.3685	-0.00125	0.12325	0.112	0.21575	0.01125	-0.11325	0.61575
ADD1	-0.4098	-0.1696	-0.0934	-0.1632	0.151	-0.1916	-0.117	0.144	-0.067	0.0106	-0.2582	0.0018	-0.228	-0.2	-0.069	-0.4508	-0.0814	-0.0934	-0.0866	-0.2842	-0.1322	-0.4668	-0.0634	-0.0938	-0.002	-0.334	-0.001	-0.1512	0.1858	-0.029	-0.3762	0.0182	-0.2664	-0.1304	-0.2786	-0.2768	-0.1392	-0.0738	-0.155	-0.1004	-0.535	-0.303	-0.4418	-0.0424	-0.309	-0.1154	-0.2942	-0.049	-0.4328
ADD2	0.0687142857142857	-0.171285714285714	-0.00814285714285714	0.104714285714286	0.118285714285714	-0.0362857142857143	0.269	0.193571428571429	-0.0822857142857143	0.117428571428571	0.0457142857142857	-0.0495714285714286	-0.100285714285714	-0.153428571428571	-0.142	-0.0171428571428571	-0.186571428571429	-0.13	0.0374285714285714	0.205428571428571	-0.127571428571429	0.278857142857143	-0.151428571428571	-0.000285714285714278	-0.153571428571429	0.101142857142857	-0.0414285714285714	-0.125571428571429	-0.148428571428571	-0.104142857142857	0.03	-0.033	0.177714285714286	-0.0452857142857143	0.166142857142857	0.158142857142857	0.118142857142857	-0.098	-0.00557142857142858	0.0355714285714286	0.310428571428571	0.213142857142857	0.0104285714285714	0.0917142857142857	0.214142857142857	-0.023	0.142	0.105	0.044
ADD3	-0.0287142857142857	-0.405142857142857	0.075	-0.291142857142857	-0.224428571428571	-0.153285714285714	-0.318142857142857	-0.101571428571429	-0.621857142857143	-0.633428571428571	-0.464142857142857	-0.0172857142857143	-0.069	-0.151428571428571	-0.0484285714285714	-0.0535714285714286	-0.0375714285714286	-0.592	-0.284714285714286	-0.255	-0.0682857142857143	-0.343857142857143	-0.145714285714286	0.0231428571428571	0.0882857142857143	0.0191428571428571	-0.0435714285714286	-0.221428571428571	-0.218714285714286	-0.238428571428571	-0.132	-0.53	0.130571428571429	-0.748571428571429	-0.356857142857143	-0.0164285714285714	-0.285142857142857	-0.171	-0.187	-0.137428571428571	-0.295142857142857	-0.336285714285714	-0.106714285714286	-0.117142857142857	-0.102142857142857	-0.161142857142857	-0.187857142857143	0.067	-0.394571428571429
ADFP	-0.004	0.098	-0.065	0.5	-0.227	0.036	0.163	0.156	0.026	0.334	0.169	0.001	0.171	-0.165	-0.031	0.36	0.017	0.258	-0.127	0.02	0.227	0.066	0.611	-0.037	0.325	0.924	-0.142	0.162	0.192	0.097	0.063	0.05	0.159	0.234	0.422	0.103	0.142	-0.162	0.343	0.29	-0.257	0.199	0.249	0.081	0.273	0.304	-0.018	0.011	0.241
ADH1A	-0.242	-0.35	-0.599	-0.398	-0.017	-0.47	-0.479	-0.287	-0.224	-0.267	-0.688	-0.185	-0.222	-0.324	-0.036	-0.095	0.06	-0.258	0.037	0.149	-0.284	-0.607	-0.16	0.296	-0.26	-0.252	0.011	-0.089	-0.391	-0.405	-0.019	-0.189	-0.425	-0.582	-0.516	-0.23	-0.342	-0.023	-0.161	0.004	-0.408	-0.554	-0.331	-0.171	-0.621	-0.093	-0.075	0.212	0.026
ADH1B	-0.378	-0.196	-0.3835	-0.3935	0.042	-0.29	-0.702	-0.4355	0.0305	-0.161	-0.3545	0.0055	0.082	-0.161	0.055	-0.19	0.1715	-0.0535	0.109	-0.3305	-0.032	-0.6235	-0.039	-0.02	-0.054	-0.288	0.148	0.287	-0.235	-0.2245	-0.007	-0.1445	-0.397	-0.6235	-0.6615	-0.317	-0.314	-0.1105	-0.1715	-0.1495	-0.7825	-0.446	-0.067	-0.206	-0.5435	-0.046	-0.335	0.042	-0.521
ADH1C	-0.927	0.462	-0.355	0.027	-0.173	0.1	-0.424	-0.141	0.116	0.048	0.32	0.103	0.16	-0.065	-0.046	0.319	0.612	0.023	0.409	0.055	0.176	-0.314	0.253	-0.349	-0.066	-0.355	0.187	0.146	0.482	0.054	-0.044	0.019	-0.064	-0.67	-0.11	-0.247	-0.13	-0.121	0.006	-0.253	-0.393	-0.27	-0.557	0.052	-0.221	-0.287	-0.695	-0.037	-0.421
ADH4	0.0275	0.196	-0.198	-0.6015	-0.2705	0.0745	-0.0765	0.081	0.0075	0.0785	0.0575	0.119	-0.118	-0.1055	0.0825	0.1095	0.275	0.287	0.0585	-0.0555	0.0225	-0.3655	0.01	-0.1885	0.077	-0.1165	0.262	0.0465	-0.00950000000000001	0.088	-0.112	-0.077	-0.1625	-0.2405	-0.484	-0.194	-0.2945	0	0.041	-0.043	-0.4285	-0.3455	-0.015	0.137	-0.1785	-0.12	-0.185	0.0375	-0.2155
ADH5	-0.7695	-0.245	-0.3505	-0.2985	0.172	-0.247	-0.4215	-0.375	-0.3225	-0.1205	-0.205	-0.2815	-0.2215	-0.42	-0.027	-0.0355	-0.1205	-0.1305	0.0575	-0.45	-0.1475	-0.4895	-0.16	-0.1825	-0.2105	-0.411	-0.181	-0.073	-0.311	-0.325	-0.0175	-0.2435	-0.2845	-0.8465	-0.3365	-0.106	-0.1145	-0.1245	-0.06	-0.0315	-0.5675	-0.2435	0.0485	-0.043	-0.1225	-0.081	-0.478	-0.0865	-0.4715
ADH6	-0.0805	-0.2605	-0.21	-0.2735	-0.0425	0.006	-0.188	-0.252	-0.041	0.0735	-0.2855	-0.133	0.0365	-0.071	0.1285	-0.086	0.1315	-0.028	0.2385	-0.1465	-0.0415	-0.3635	-0.0105	-0.3145	0.21	-0.1135	0.1185	0.141	0.106	-0.03	0.044	-0.206	-0.3285	-0.662	-0.1975	-0.1575	-0.175	-0.266	-0.2565	0.0655	-0.3275	-0.316	-0.005	0.0345	-0.2785	-0.0685	-0.306	-0.2935	-0.3545
ADH7	-0.06	0.0355	-0.283	-0.135	0.1135	-0.16	-0.263	-0.249	0.088	0.043	0.173	-0.082	-0.166	-0.1305	0.0725	0.202	0.4555	0.2595	0.2695	-0.157	0.201	-0.225	-0.178	-0.161	-0.0835	-0.1745	0.2275	0.015	-0.00899999999999999	-0.078	0.1995	-0.027	-0.3635	-0.491	-0.3615	-0.3015	-0.0785	-0.2535	-0.0275	-0.08	-0.335	-0.196	-0.1145	-0.046	-0.2695	0.0045	-0.3965	-0.34	-0.143
ADHFE1	-0.122	-0.118666666666667	0.110666666666667	-0.431666666666667	0.128333333333333	-0.0733333333333333	-0.217666666666667	-0.125	0.583666666666667	0.817333333333333	0.222333333333333	0.67	0.239	0.002	0.0203333333333333	0.151333333333333	0.0633333333333333	0.145333333333333	-0.155333333333333	0.066	-0.0466666666666667	-0.168333333333333	0.0623333333333333	-0.146	0.0916666666666667	-0.0186666666666667	-0.00233333333333334	0.256666666666667	-0.107	0.561333333333333	0.115333333333333	0.324666666666667	-0.236333333333333	-0.134666666666667	-0.184	-0.035	-0.013	0.442333333333333	0.0396666666666667	-0.0563333333333333	-0.148333333333333	-0.0653333333333333	0.059	0.344333333333333	-0.174666666666667	0.388666666666667	-0.0516666666666667	0.886333333333333	0.127333333333333
ADI1	-0.19	-0.061	0.0285	0.51	0.1235	-0.0355	0.2385	0.1505	-0.1295	0.0355	-0.04	-0.0245	0.2285	0.0135	0.121	-0.109	0.109	-0.044	0.225	0.1465	0.128	0.0505	-0.087	0.026	0.0055	-0.1895	0.1635	0.101	-0.0765	0.00700000000000001	0.111	0.122	0.1545	0.0195	-0.2075	-0.0325	0.1175	-0.057	-0.0295	0.0315	0.045	0.0035	0.067	-0.058	-0.01	0.11	0.0535	-0.195	-0.191
ADIG	0.469	0.718	0.165	1.04	0.56	0.24	1.081	0.697	0.449	0.852	1.245	1.138	0.482	-0.025	0.036	0.941	0.571	1.077	1.375	0.743	0.08	0.956	0.436	0.61	-0.223	0.489	0.088	0.901	0.674	0.438	0.907	0.953	0.826	0.538	0.56	0.459	1.147	0.648	0.818	0.318	0.899	0.744	0.094	0.732	0.748	0.358	0.249	0.628	0.789
ADIPOQ	0.219	-0.383	0.205	0.33	0.142	-0.151	0.196	-0.119	-0.037	0.345	0.131	0.327	0.272	-0.254	0.186	0.035	0.248	-0.09	-0.067	0.162	-0.225	-0.173	0.316	-0.314	-0.234	0.294	0.159	0.496	0.043	-0.021	-0.135	-0.024	-0.221	0.114	0.396	0.062	-0.097	0.253	0.137	0.226	0.346	-0.346	0.086	0.106	0.443	-0.027	0.379	-0.004	-0.065
ADIPOR1	0.56	0.314	0.2705	0.7555	-0.076	0.3555	-0.1715	0.3045	0.122	0.0725	-0.189	0.19	0.2715	0.00249999999999999	0.225	0.038	0.02	0.0155	0.3875	-0.0745	0.1525	0.4375	0.327	-0.444	0.062	1.385	0.1465	0.401	0.176	0.0855	-0.133	0.128	-0.092	0.00699999999999999	0.0175	-0.041	0.061	-0.0125	0.05	0.047	-0.3165	0.818	-0.22	-0.3915	0.1455	-0.086	0.1855	0.2875	-0.288
ADIPOR2	-0.311	0.0824	0.0196	-0.059	0.0124	-0.0268	-0.3122	0.054	-0.0368	0.0552	-0.0974	0.0536	-0.0496	0.3246	-0.0282	-0.4466	-0.0284	-0.5328	0.2068	0.0568	-0.0784	0.444	0.3082	-0.1168	0.2684	-0.0818	0.0894	0.1746	-0.0624	0.0326	-0.1556	0.0614	-0.0198	-0.1292	0.2198	-0.0054	-0.1504	0.2336	-0.2002	-0.1154	-0.051	0.0278	-0.0608	-0.1428	-0.1132	-0.0214	0.2572	-0.0494	-0.358
ADK	0.151969696969697	-0.271424242424242	0.0930909090909091	-0.28569696969697	-0.211575757575758	-0.0496060606060606	-0.142242424242424	0.0700606060606061	-0.471363636363636	0.0799393939393939	-0.212939393939394	-0.00442424242424243	0.161212121212121	-0.0707878787878788	0.055969696969697	0.064030303030303	0.00903030303030303	0.225757575757576	-0.220515151515152	-0.183666666666667	-0.0181818181818182	-0.0188181818181818	0.042969696969697	-0.0411818181818182	0.157363636363636	0.0387878787878788	0.104878787878788	0.0023030303030303	0.102848484848485	-0.00481818181818182	-0.0182727272727273	-0.416484848484848	0.281484848484848	-0.523939393939394	-0.363363636363636	0.000181818181818184	-0.126515151515151	-0.13230303030303	0.041	-0.0656969696969697	-0.224090909090909	-0.266363636363636	-0.172666666666667	0.0603333333333333	-0.00612121212121213	-0.0817272727272727	-0.156424242424242	-0.0478181818181818	-0.00224242424242424
ADM	0.335	-0.294	-0.027	0.619	0.298	-0.317	-0.042	-0.022	-0.201	-0.037	-0.158	-0.203	0.148	-0.417	0.017	0.079	-0.137	-0.292	0.309	-0.04	-0.346	-0.629	0.236	-0.25	0.1	-0.287	-0.258	-0.147	-0.185	-0.168	-0.448	-0.259	-0.007	-0.484	0.142	-0.041	0.148	-0.211	-0.475	-0.171	-0.522	-0.309	-0.07	-0.25	0.191	-0.156	-0.425	-0.116	-0.293
ADM2	-0.278	0.167	-0.322	-0.199	-0.081	-0.162	0.14	-0.062	-0.034	0.137	0.184	0.192	-0.118	-0.153	0.054	-0.223	-0.456	0.214	-0.249	-0.106	-0.133	-0.052	-0.043	-0.034	-0.164	0.301	0.25	0.255	0.236	0.092	0.191	0.068	0.001	-0.457	0.208	-0.256	0.262	-0.116	-0.049	-0.005	0.009	0.183	-0.185	0.04	0.076	0.476	-0.504	0.081	0.237
ADNP	0.599333333333333	0.526	0.0886666666666667	1.29466666666667	0.668	-0.0226666666666667	0.953	0.48	0.334	0.693666666666667	0.366333333333333	0.923	0.271666666666667	0.0773333333333333	-0.0963333333333333	0.970333333333333	0.411666666666667	1.06566666666667	1.287	0.635333333333333	0.061	0.365333333333333	0.313333333333333	0.591666666666667	-0.102666666666667	0.429333333333333	0.107333333333333	1.062	0.616666666666667	0.51	1.17533333333333	0.797	0.686	0.421666666666667	0.315333333333333	0.372333333333333	0.759666666666667	0.831333333333333	0.429	0.139333333333333	0.885666666666667	0.353	-0.0953333333333333	0.309	0.466333333333333	0.457	-0.017	0.738333333333333	0.599
ADNP2	-0.219	-0.851	-0.455666666666667	-0.647666666666667	-0.224333333333333	-0.169333333333333	-0.554666666666667	-0.285333333333333	-0.629666666666667	-0.624	-0.688	-0.595333333333333	-0.523666666666667	-0.728	-0.0126666666666667	-0.675666666666667	-0.684333333333333	-0.505333333333333	-0.616333333333333	-0.600333333333333	-0.224	-0.375333333333333	-0.651	-0.338333333333333	-0.0266666666666667	-0.955333333333333	-0.366	-0.529333333333333	-0.624	-0.571333333333333	-0.412333333333333	-0.391	-0.277666666666667	-0.726666666666667	-0.235666666666667	-0.580333333333333	-0.419	-0.174	-0.531666666666667	-0.341666666666667	-0.473666666666667	-0.102333333333333	-0.220666666666667	-0.375666666666667	-0.418333333333333	-0.476333333333333	-0.596333333333333	-0.803333333333333	-0.566333333333333
ADO	-0.063	-0.466	-0.269	-0.521	-0.515	-0.204	-0.31	-0.335	-0.544	-0.821	-0.381	-0.263	0.204	-0.264	-0.046	-0.553	-0.356	0.05	-0.494	-0.486	-0.053	-0.223	-0.232	0.053	-0.18	-0.295	0.013	0.06	-0.083	-0.314	-0.151	-0.475	-0.107	-0.931	-0.575	-0.055	-0.346	-0.26	-0.131	-0.083	-0.46	-0.42	-0.216	-0.302	-0.172	-0.32	-0.504	-0.308	-0.356
ADORA1	0.492	0.297333333333333	0.127666666666667	0.317	0.356333333333333	0.319	0.253333333333333	0.256	-0.024	0.069	0.136	0.063	0.212666666666667	0.00666666666666665	0.051	0.121333333333333	-0.0673333333333333	0.01	0.0856666666666667	-0.192333333333333	0.103	0.774333333333333	-0.0416666666666667	0.189	-0.131	0.279666666666667	-0.0236666666666667	-0.0476666666666667	0.168333333333333	0.058	0.0276666666666667	-0.054	-0.14	0.0116666666666667	0.162	0.156333333333333	0.280333333333333	0.157666666666667	-0.00233333333333333	0.166	0.065	0.759333333333333	0.067	-0.0506666666666667	0.237	-0.0123333333333333	0.157333333333333	0.145	-0.382
ADORA2A	-0.1605	-0.0805	-0.3035	0.1925	-0.153	-0.097	0.053	-0.0175	-0.096	0.1855	-0.236	0.0865	-0.0755	0.0215	0.0475	-0.288	-0.192	-0.0505	-0.3485	-0.0785	0.1155	-0.338	0.2295	-0.2595	-0.048	0.2085	0.007	-0.005	0.3295	-0.094	-0.1265	-0.0675	0.0065	-0.255	-0.091	-0.4165	0.172	0.2215	0.0145	-0.119	-0.248	-0.1005	-0.1135	-0.00199999999999999	0.1075	0.3605	-0.682	0.0455	-0.217
ADORA2B	-0.4565	-0.3405	-0.2345	0.603	0.0815	0.2215	0.049	-0.0775	-0.463	-0.347	-0.0975	-0.343	0.014	0.1255	0.082	0.1635	-0.115	-0.387	0.042	-0.468	0.0235	-0.405	-0.6585	-0.509	0.1035	-0.1275	-0.2445	-0.048	-0.378	-0.3275	-0.2635	-0.0475	0.1835	-0.925	-0.156	-0.6075	-0.236	-0.0235	-0.5675	-0.1875	-0.2395	-0.1155	-0.178	-0.158	-0.572	-0.068	-0.752	-0.7205	-0.488
ADORA3	-0.269833333333333	0.199666666666667	-0.212	-0.0303333333333333	-0.201166666666667	-0.0295	-0.364166666666667	-0.2175	-0.0811666666666667	0.194	-0.113666666666667	0.0578333333333333	-0.0203333333333333	-0.0376666666666667	0.0498333333333333	-0.330833333333333	-0.122333333333333	0.0155	-0.0291666666666667	-0.285833333333333	-0.2105	-0.310833333333333	0.0973333333333333	-0.254833333333333	-0.0388333333333333	-0.418333333333333	-0.177	-0.00533333333333332	0.2685	-0.0141666666666667	-0.0856666666666667	-0.0366666666666667	-0.2745	-0.0323333333333333	-0.134333333333333	-0.275666666666667	-0.1405	-0.246	-0.0535	-0.214666666666667	-0.320166666666667	-0.3755	-0.0341666666666667	-0.00566666666666667	-0.504166666666667	0.0308333333333333	-0.0531666666666667	0.000166666666666664	-0.412666666666667
ADPGK	-0.208	0.254	-0.304666666666667	-0.140666666666667	-0.193666666666667	-0.174	-0.0993333333333333	-0.195666666666667	-0.106666666666667	-0.472333333333333	-0.195	-0.0193333333333333	-0.195666666666667	0.0786666666666667	-0.162666666666667	-0.35	-0.155333333333333	-0.110333333333333	-0.170666666666667	-0.116333333333333	-0.155	-0.0526666666666667	-0.250666666666667	-0.287	-0.254	0.062	0.00266666666666667	-0.154333333333333	-0.002	-0.36	-0.118666666666667	-0.175	-0.250666666666667	-0.574333333333333	-0.035	-0.089	-0.166	-0.193666666666667	-0.124333333333333	-0.0873333333333333	-0.119333333333333	-0.155666666666667	-0.115666666666667	-0.168666666666667	-0.393333333333333	0.025	-0.347666666666667	-0.109	-0.331
ADPRH	0.156	-0.343	-0.241	0.44	0.17	-0.153	0.062	0.052	-0.13	-0.036	0.16	0.238	0.092	-0.227	-0.153	0.097	-0.33	-0.006	0.001	-0.146	-0.081	-0.255	0.006	0.1	-0.306	-0.08	-0.223	-0.189	0.072	-0.093	-0.141	-0.056	-0.297	-0.04	0.319	-0.044	-0.006	0.056	-0.187	0.108	0.297	-0.142	-0.01	0.034	0.041	0.16	0.182	0.013	0.008
ADPRHL1	0.264	0.3545	-0.0775	0.239	0.106	0.06	0.406	0.2385	-0.0685	0.14	0.25	0.2535	-0.148	0.117	-0.1405	0.425	-0.155	0.0045	0.562	0.309	-0.1085	0.289	0.0745	-0.258	-0.3185	0.4245	-0.1635	0.1855	0.327	0.2305	0.421	0.154	0.5255	0.1255	0.0405	0.1055	0.4055	0.491	0.412	0.033	0.216	0.3925	0.217	0.2805	0.3515	0.4215	-0.258	0.023	0.0885
ADPRHL2	-0.673	-0.007	0.03	-0.078	-0.138	-0.086	-0.467	0.036	-0.251	0.096	-0.255	-0.28	-0.305	-0.29	-0.183	-0.439	-0.452	-0.179	-0.547	-0.355	-0.357	-0.359	-0.151	-0.425	-0.232	-0.39	-0.41	-0.745	-0.26	-0.02	-0.394	-0.509	-0.117	-0.311	0.033	-0.155	-0.063	-0.18	-0.371	-0.031	-0.534	-0.11	0.095	0.183	-0.452	-0.161	0.027	0.087	0.032
ADRA1A	-0.721666666666667	0.0421666666666667	-0.502166666666667	-0.5305	-0.107666666666667	0.3065	-0.0575	-0.5885	-0.150833333333333	-0.473833333333333	-0.282	-0.482833333333333	-0.120833333333333	0.015	-0.111833333333333	-0.884	-0.808166666666667	-0.4245	-0.124166666666667	-0.139166666666667	0.0366666666666667	0.0615	-0.690666666666667	-0.277666666666667	-0.104333333333333	-0.085	0.0228333333333333	-0.065	-0.0748333333333333	-0.498666666666667	-0.157166666666667	0.443666666666667	-0.247666666666667	-0.556833333333333	0.0231666666666667	-0.0451666666666667	-0.216	-0.448666666666667	0.001	-0.281666666666667	-0.430666666666667	-0.260166666666667	-0.0763333333333333	-0.218	0.0485	-0.405166666666667	-0.511833333333333	-0.843666666666667	-0.520166666666667
ADRA1B	-0.408333333333333	0.0103333333333333	-0.0176666666666667	-0.603666666666667	0.009	-0.101333333333333	-0.431	-0.272666666666667	-0.122666666666667	-0.0403333333333333	-0.0636666666666667	-0.131333333333333	-0.231666666666667	-0.164	-0.283333333333333	0.277	-0.200666666666667	-0.00433333333333333	0.0823333333333333	-0.296666666666667	-0.086	0.0183333333333333	-0.311333333333333	0.252666666666667	-0.049	-0.091	-0.139333333333333	-0.248	-0.193	-0.350666666666667	0.196	-0.0893333333333333	-0.232666666666667	-0.37	-0.016	0.372	0.0666666666666667	-0.171	-0.133333333333333	0.0606666666666667	0.149666666666667	-0.156666666666667	-0.104666666666667	-0.00533333333333333	0.138	-0.194666666666667	0.181333333333333	-0.131666666666667	-0.481333333333333
ADRA1D	0.298	0.873	-0.4195	0.742	0.656	0.2175	1.1555	0.566	-0.4255	-0.6775	0.1145	-0.158	0.0355	0.436	0.0375	0.02	-0.644	-0.4875	-0.35	0.231	-0.0865	0.572	-0.0705	0.547	-0.0395	1.0285	-0.0335	-0.3035	0.64	0.3545	0.047	0.0025	0.828	0.472	0.48	0.0215	0.081	-0.032	0.1785	0.3605	0.6565	0.5525	0.144	0.135	0.688	0.553	-0.5225	0.3445	0.874
ADRA2A	-0.247	-0.508	-0.346	-0.673	-0.076	-0.147	0.242	-0.127	-0.445	-0.272	-0.031	-0.242	-0.549	-0.2	-0.07	-0.335	-0.264	-0.338	-0.533	-0.337	-0.345	-0.083	-0.196	-0.652	-0.181	0.108	-0.086	-0.073	-0.017	-0.242	-0.14	-0.297	0.126	-0.668	-0.082	-0.027	-0.052	-0.281	-0.083	-0.1	-0.183	-0.032	-0.041	0.011	0.084	0.26	-0.239	-0.33	-0.091
ADRA2B	0.378	-0.247	-0.224	0.758	0.267	0.032	-0.05	0.017	-0.156	0.2	0.425	0.07	-0.257	-0.101	-0.015	0.037	-0.23	0.207	-0.23	-0.104	-0.453	0.254	0.285	-0.555	-0.181	-0.26	-0.212	0.043	0.475	0.116	-0.275	0.046	0.191	-0.279	0.121	-0.048	0.174	-0.298	0.088	0.088	-0.165	0.104	-0.14	0.289	0.083	-0.006	-0.229	0.015	0.222
ADRA2C	-0.4	0.276	-0.175	-0.317	0.131	0.026	-0.148	0.132	-0.035	0.046	-0.064	-0.199	-0.09	-0.069	-0.112	-0.424	-0.024	0.063	-0.217	-0.267	-0.055	-0.164	-0.152	-0.058	-0.101	-0.682	-0.105	-0.279	0.262	-0.016	-0.205	-0.069	-0.012	-0.125	0.027	0.005	0.205	-0.14	0.277	0.219	-0.385	-0.109	-0.143	0.09	-0.268	-0.266	-0.245	0.202	-0.004
ADRB1	0.215	-0.001	-0.188	0.116	0.084	0.07	-0.231	0.054	-0.079	-0.09	0.258	-0.123	-0.202	-0.284	-0.036	0.071	-0.189	-0.031	-0.072	-0.104	-0.142	0.182	-0.032	-0.607	-0.295	-0.002	0.006	-0.233	-0.015	-0.114	0.01	-0.308	0.039	-0.551	0.074	0.038	0.118	-0.167	-0.033	-0.085	-0.165	0.14	0.068	0.403	0.21	0.253	-0.279	0.002	0.036
ADRB2	-0.341	-0.443	-0.034	-0.633	0.029	-0.473	-0.673	-0.383	-0.297	-0.133	-0.48	-0.516	-0.017	0.137	-0.275	-0.717	-0.463	-0.386	-0.509	-0.66	-0.277	-0.546	-0.47	0.4	-0.116	0.422	-0.555	-0.337	0.049	-0.539	-0.25	-0.302	-0.534	-0.566	-0.084	0.502	-0.418	-0.113	-0.67	-0.161	-0.168	-0.498	-0.108	-0.419	0.144	-0.121	0.268	0.189	-0.893
ADRB3	-0.416	-0.461	-0.784	-0.263	0.175	0.157	-0.375	-0.54	-0.161	0.396	0.037	-0.241	-0.335	-0.372	0.005	0.04	-0.489	0.023	-0.108	-0.233	-0.467	-0.323	-0.508	-0.058	-0.191	-0.098	-0.193	-0.086	-0.105	-0.186	-0.298	0.619	-0.049	-0.765	0.108	0.061	0.007	-0.46	0.13	-0.524	-0.562	0.343	-0.096	-0.206	0.073	0.101	-0.561	-0.5	0.113
ADRBK1	0.017	-0.16	-0.078	0.412	0.301	-0.019	-0.153	-0.134	-0.465	0.055	0.265	0.142	-0.144	-0.537	-0.157	-0.426	-0.774	-0.068	-0.026	-0.273	-0.226	-0.253	-0.2	-0.464	-0.432	-0.425	0.001	-0.072	0.377	-0.066	-0.23	-0.061	0.219	-0.721	0.076	-0.059	0.14	-0.078	-0.282	-0.245	-0.146	0.163	0.073	-0.024	0.053	-0.179	-0.336	0.002	-0.054
ADRBK2	-0.2519	-0.1742	-0.3974	-0.2799	-0.2205	-0.1741	-0.1862	-0.3035	-0.1036	-0.067	-0.5654	-0.1301	-0.1438	-0.0783	-0.081	-0.3802	-0.1187	-0.1674	-0.342	-0.1568	-0.1596	-0.3705	0.3088	0.0033	-0.0565	0.0139	-0.06	-0.2299	-0.0788	-0.2565	-0.0898	-0.0854	-0.3272	-0.1056	-0.1427	-0.5569	-0.1587	0.1027	-0.0611	-0.2036	-0.0828	-0.2241	-0.113	-0.0897	-0.0084	0.1751	-0.5767	0.02	-0.0701
ADRM1	0.462	0.752	-0.297	1.226	0.571	0.003	-0.174	0.525	0.206	0.872	0.197	1.032	0.108	-0.101	-0.05	1.017	0.188	1.062	0.995	0.792	-0.36	0.687	0.2	0.395	-0.228	0.922	0.027	0.503	1.047	0.52	1.126	0.927	0.885	0.436	0.317	0.729	1.776	1.1	0.868	0.567	0.93	0.952	0.248	0.602	0.611	0.374	0.094	1.166	1.122
ADSL	-0.6655	-0.37	-0.465	-0.384	-0.186	-0.1495	-0.121	-0.2045	-0.033	0.03	-0.2475	-0.1555	-0.229	-0.2125	-0.277	-0.3725	-0.218	-0.2705	-0.3315	-0.234	-0.1095	-0.428	-0.2395	-0.0905	0.155	0.038	0.038	-0.3825	0.0405	-0.3265	-0.056	-0.285	-0.1735	-0.241	-0.0235	-0.44	-0.1815	-0.157	-0.2685	-0.3105	-0.123	-0.144	-0.163	-0.0995	0.0495	0.1465	-0.542	0.158	-0.4485
ADSS	0.775666666666667	0.477333333333333	0.214	0.343333333333333	0.133666666666667	0.054	-0.001	0.132	0.108333333333333	0.126	-0.109333333333333	0.0456666666666667	0.337	0.352	0.321333333333333	-0.238666666666667	0.334	0.0773333333333333	0.195	0.145	0.295666666666667	0.270666666666667	0.0156666666666667	-0.168	0.233	0.512666666666667	0.317	0.349666666666667	0.179666666666667	0.0636666666666667	-0.0566666666666667	0.008	-0.238333333333333	0.0233333333333333	0.017	0.0763333333333333	-0.115	0.185666666666667	-0.0436666666666667	0.04	-0.264333333333333	0.433666666666667	-0.059	-0.152666666666667	-0.018	-0.08	-0.112333333333333	-0.0526666666666667	-0.648333333333333
ADSSL1	-0.157	0.0613333333333333	-0.158666666666667	0.419	0.166	-0.0386666666666667	-0.222	0.00766666666666667	0.0446666666666667	-0.237666666666667	0.0783333333333333	0.139	0.204666666666667	0.267	0.0713333333333333	-0.187333333333333	-0.0293333333333333	0.108333333333333	0.116333333333333	-0.262	0.0533333333333333	0.241333333333333	0.181	-0.837	0.062	-0.657666666666667	-0.111333333333333	-0.193	-0.028	0.379333333333333	-0.228333333333333	0.133333333333333	-0.037	-0.647666666666667	-0.428	-0.475666666666667	0.0233333333333333	-0.056	-0.291333333333333	-0.00866666666666667	-0.781666666666667	0.216	0.0256666666666667	0.185333333333333	0.026	0.0246666666666667	-0.116666666666667	0.261666666666667	-0.0213333333333334
AEBP1	0.993	0.39	-0.047	1.212	0.175	0.336	-0.188	0.492	0.237	0.858	0.694	0.655	-0.256	0.214	0.1	-0.091	-0.289	0.542	0.086	0.222	-0.493	0.236	1.027	-1.175	-0.204	-0.307	0.034	0.31	0.419	0.589	0.238	0.269	0.454	-0.078	0.411	0.195	0.425	-0.163	0.513	0.153	-0.103	0.393	0.148	0.579	0.171	0.309	-0.054	0.133	0.466
AEBP2	-0.188333333333333	-0.088	0.00383333333333333	0.1335	-0.0911666666666667	0.0985	-0.335666666666667	0.131166666666667	0.0405	0.0468333333333333	0.117833333333333	-0.1825	-0.1415	0.2155	0.098	-0.464833333333333	0.0645	0.218833333333333	0.00366666666666667	0.169666666666667	-0.0616666666666666	0.578833333333333	0.361	0.124833333333333	-0.0221666666666667	0.1985	-0.0336666666666667	0.021	0.122666666666667	0.153166666666667	-0.136	0.1915	0.2125	-0.00133333333333333	0.277666666666667	-0.0975	-0.0915	0.248166666666667	-0.057	-0.000833333333333336	-0.0313333333333333	0.0753333333333333	0.0891666666666667	-0.136333333333333	-0.0205	0.061	0.121333333333333	-0.0876666666666667	-0.276666666666667
AES	-0.173	0.077	-0.324	0.696	-0.141	-0.002	-0.1915	-0.025	-0.0275	-0.0365	0.2345	0.054	-0.188	-0.1765	-0.09	-0.1995	-0.128	-0.004	-0.1145	-0.219	-0.0855	0.0305	-0.0285	-0.554	-0.2825	-0.229	0	-0.00549999999999999	0.066	0.0615	0.0865	-0.148	0.1	-0.2385	-0.185	-0.287	0.008	-0.3795	-0.092	-0.209	-0.23	-0.134	-0.00499999999999999	0.15	-0.025	0.0925	-0.426	-0.1005	-0.121
AFAP1	-0.379	-0.451636363636364	-0.192454545454545	-0.204909090909091	0.0616363636363636	-0.258363636363636	-0.285181818181818	-0.0149090909090909	-0.198181818181818	-0.00136363636363636	-0.455727272727273	-0.0578181818181818	-0.0834545454545455	-0.0560909090909091	-0.133090909090909	-0.486090909090909	-0.259727272727273	-0.206818181818182	0.125090909090909	-0.245909090909091	-0.210454545454545	-0.551818181818182	-0.079	-0.0503636363636364	-0.0181818181818182	-0.235	-0.0876363636363636	-0.237545454545455	-0.132636363636364	-0.130090909090909	-0.482	-0.161909090909091	-0.29	-0.118454545454545	-0.284818181818182	-0.0937272727272727	-0.184454545454545	-0.130818181818182	-0.0290909090909091	-0.106818181818182	-0.700636363636364	-0.212636363636364	-0.171090909090909	-0.120545454545455	-0.407	-0.0898181818181818	-0.256727272727273	0.0767272727272727	-0.179363636363636
AFAP1L1	-0.3092	-0.0878	0.0442	-0.158	0.0306	-0.0672	-0.5324	-0.2812	-0.0612	0.0308	-0.1456	-0.0318	-0.1916	-0.1088	0.0122	-0.3958	-0.0762	0.2086	0.2126	-0.3656	0.0262	-0.085	-0.066	0.0806	0.005	0.1178	0.057	-0.1956	-0.0428	-0.2104	0.244	-0.12	-0.103	-0.1094	-0.0116	0.3962	-0.1834	-0.0622	0.0024	0.0848	-0.2868	-0.0456	0.0608	-0.000199999999999997	0.13	-0.0584	0.1378	0.128	-0.4804
AFAP1L2	-0.014	-0.237857142857143	-0.0564285714285714	-0.241142857142857	-0.129857142857143	-0.0391428571428571	0.0224285714285714	0.0804285714285714	-0.517714285714286	-0.483857142857143	-0.319857142857143	-0.06	-0.164142857142857	-0.228714285714286	-0.0638571428571429	-0.105428571428571	-0.226428571428571	-0.524285714285714	-0.173857142857143	-0.159285714285714	-0.0714285714285714	0.0341428571428571	-0.0671428571428571	0.0991428571428572	-0.0461428571428571	0.158571428571429	-0.131142857142857	-0.259142857142857	-0.0351428571428571	-0.00728571428571429	-0.0448571428571429	-0.404857142857143	0.180428571428571	-0.611285714285714	-0.0994285714285714	-0.0267142857142857	-0.0912857142857143	-0.277428571428571	-0.0735714285714286	0.00785714285714286	-0.076	-0.0972857142857143	-0.217714285714286	0.148571428571429	-0.0544285714285714	0.112714285714286	-0.175857142857143	-0.0315714285714286	-0.049
AFAR3	0.147	0.72	-0.232	0.143	-0.08	0.064	-0.274	0.076	0.081	-0.197	0.083	-0.051	0.005	-0.188	-0.04	0.118	-0.527	0.024	-0.191	-0.248	-0.068	-0.046	0.001	-0.417	-0.184	-0.472	0.091	-0.193	0.202	0.051	-0.26	-0.062	-0.016	0.009	0.014	-0.068	0.038	-0.454	-0.255	-0.182	-0.221	-0.024	-0.044	0.231	-0.129	0.101	-0.184	-0.373	-0.38
AFF1	-0.587125	-0.5935	-0.369375	-0.080375	-0.0235	-0.336875	-0.52875	-0.4605	-0.122125	-0.089	-0.57775	-0.074875	-0.15525	-0.58025	-0.07375	-0.298875	-0.21975	-0.299875	-0.0165	-0.39325	-0.290875	-0.69475	-0.11375	0.04975	-0.165875	-0.29425	-0.1545	-0.21175	-0.093	-0.320875	-0.198	-0.288625	-0.386875	-0.883125	-0.409	-0.149875	-0.331375	-0.233	-0.159125	-0.24425	-0.773375	-0.38825	-0.175	-0.16125	-0.46625	-0.128	-0.3875	0.019875	-0.551125
AFF2	0.0965862068965517	0.141137931034483	-0.339241379310345	0.370344827586207	0.204413793103448	0.325103448275862	0.440758620689655	0.0605862068965517	0.540379310344828	-0.558896551724138	0.446448275862069	0.104448275862069	0.00458620689655172	0.275172413793103	-0.0564137931034483	-0.149896551724138	-0.00693103448275862	0.161655172413793	-0.096448275862069	0.302827586206897	-0.0439310344827586	0.184620689655172	-0.0177931034482759	0.346241379310345	0.162827586206897	0.692655172413793	-0.00217241379310346	0.37451724137931	0.606758620689655	0.234034482758621	0.232793103448276	-0.103758620689655	0.295413793103448	0.870586206896552	0.197827586206897	-0.0118620689655172	0.0599310344827586	0.116758620689655	0.035551724137931	0.0217586206896552	0.327620689655172	0.167655172413793	-0.00103448275862069	0.00831034482758621	-0.0442758620689655	-0.0388275862068966	0.00379310344827586	0.664241379310345	0.328068965517241
AFF3	-0.0188823529411765	-0.238558823529412	-0.102029411764706	0.210411764705882	-0.0300294117647059	-0.0824117647058823	0.2195	0.138441176470588	0.00394117647058824	0.0579411764705882	0.0147941176470588	-0.0501470588235294	-0.121970588235294	-0.0665294117647059	-0.0592941176470588	0.0429117647058824	-0.0470588235294118	-0.100470588235294	-0.0415882352941176	0.110647058823529	-0.0362647058823529	0.278205882352941	-0.0572941176470588	0.0372941176470588	-0.0307647058823529	0.00741176470588235	-0.00402941176470589	0.0443823529411765	-0.0181764705882353	-0.0295	-0.0130294117647059	-0.00361764705882353	0.201588235294118	-8.82352941176455e-05	0.0310588235294118	0.126411764705882	0.0871176470588235	-0.135117647058824	0.0510294117647059	0.00655882352941176	0.128735294117647	0.111911764705882	-0.0268823529411765	0.0574117647058823	-0.0352941176470588	-0.0564411764705882	0.107735294117647	-0.118441176470588	-0.0868235294117647
AFF4	-0.472833333333333	0.1225	-0.140666666666667	-0.263	0.1745	-0.175333333333333	-0.5655	-0.143333333333333	0.034	0.0998333333333333	0.0481666666666667	0.0865	0.139	0.0758333333333333	0.0945	-0.278666666666667	0.167666666666667	0.266833333333333	0.241166666666667	-0.178333333333333	0.153	-0.0628333333333333	-0.0553333333333333	0.106666666666667	0.0485	-0.156833333333333	-0.0538333333333333	-0.0546666666666667	-0.047	-0.131	0.2835	-0.502166666666667	-0.2255	-0.1065	-0.00633333333333332	0.363666666666667	-0.343833333333333	0.0965	-0.105	-0.041	-0.111833333333333	-0.242833333333333	-0.104833333333333	-0.03	0.145833333333333	0.0105	0.142833333333333	0.0905	-0.4125
AFG3L2	-0.290333333333333	-0.0606666666666667	-0.590666666666667	-0.504666666666667	-0.121	-0.0866666666666667	-0.452666666666667	-0.159	-0.515	-0.528666666666667	-0.860666666666667	0.0563333333333333	-0.149	0.510666666666667	0.0626666666666667	-0.469666666666667	-0.787	-0.021	-0.395666666666667	0.0363333333333333	0.00633333333333333	0.0423333333333333	-0.0536666666666667	-0.424333333333333	0.00100000000000004	-0.714	-0.334666666666667	-0.201333333333333	-0.432333333333333	-0.102333333333333	-0.39	-0.493	-0.116333333333333	-0.764333333333333	-0.497	-0.042	-0.404333333333333	0.0206666666666667	-0.378	-0.368333333333333	-0.637666666666667	0.591	-0.122333333333333	-0.612333333333333	-0.575666666666667	-0.301333333333333	0.419666666666667	-0.882333333333333	-0.456333333333333
AFM	0.2635	-0.278	0.3565	0.135	0.325	-0.0735	-0.603	-0.161	0.146	0.3315	-0.1285	0.355	-0.1635	-0.172	-0.02	0.0835	0.2535	-0.0505	0.204	0.0015	-0.0215	-0.481	-0.0515	-0.5145	0.023	0.0995	-0.011	-0.034	-0.141	0.164	0.048	-0.059	-0.325	0.178	-0.452	-0.2755	0.09	-0.035	-0.081	0.113	-0.723	-0.2265	-0.1955	0.1255	-0.08	-0.251	-0.2315	-0.1825	-0.2345
AFMID	0.083	0.059	0.1085	0.7625	0.2115	-0.061	-0.0575	-0.247	0.174	0.175	0.162	0.3695	0.08	-0.1925	0.015	0.1775	-0.1025	-0.2025	0.4065	-0.4805	-0.0195	-0.1505	0.054	-0.452	0.094	0.342	-0.103	-0.394	-0.0175	0.433	0.2375	0.024	0.7	-0.3775	0.078	-0.0885	0.042	-0.084	0.0165	-0.032	-0.593	-0.2135	-0.1715	0.213	0.276	0.459	0.0135	0.244	-0.321
AFP	-0.2645	0.1155	-0.2155	-0.148	0.186	-0.1395	-0.3805	-0.122	-0.0565	-0.0955	-0.101	0.0375	-0.1205	-0.00650000000000001	-0.019	0.015	0.181	-0.0215	0.0625	-0.1315	-0.1205	-0.183	0.0755	0.0585	-0.0685	-0.0985	-0.0325	-0.0965	-0.0815	-0.1845	0.043	-0.0695	-0.339	0.021	-0.3435	-0.1985	-0.1095	-0.152	0.0165	-0.044	-0.3165	-0.296	-0.1315	0.0745	-0.098	0.1235	-0.2135	-0.129	0.011
AFTPH	0.135	-0.26625	-0.061	0.52275	0.05325	-0.29275	-0.09175	0.0215	-0.052	-0.094	-0.03575	-0.00624999999999999	-0.0835	-0.085	0.0855	-0.07225	0.0585	-0.04925	-0.06	-0.006	-0.07675	-0.03775	-0.0185	-0.0045	-0.093	0.10775	0.17	0.292	-0.00475	-0.17975	-0.06375	-0.04525	-0.067	-0.317	-0.04925	-0.067	-0.16575	-0.1425	-0.08275	-0.175	0.0435	-0.104	-0.1195	-0.117	0.14925	-0.19125	-0.007	-0.16775	-0.35375
AGA	-0.525	0.053	-0.122	-0.072	0.142	-0.049	-0.544	0.01	-0.06	-0.033	-0.154	-0.159	-0.092	-0.015	-0.077	-0.541	-0.258	0.177	-0.307	-0.331	-0.152	-0.522	-0.036	-0.341	0.016	0.041	-0.258	0.056	-0.019	-0.243	-0.178	-0.148	-0.164	-0.714	-0.25	-0.258	-0.277	-0.435	0.037	0.019	-0.296	-0.393	-0.202	0.174	-0.413	-0.294	-0.374	0.048	0.138
AGBL1	-0.171040816326531	0.233102040816327	-0.126408163265306	-0.0666734693877551	-0.298122448979592	-0.0138367346938775	-0.0366122448979592	-0.0971020408163265	-0.045	-0.561387755102041	0.0862244897959184	-0.130755102040816	-0.128326530612245	0.239836734693878	-0.0389795918367347	0.0657755102040816	-0.0456122448979592	-0.124408163265306	0.011265306122449	-0.173571428571429	-0.0101224489795918	0.0418367346938776	-0.0708979591836735	-0.00773469387755102	-0.0138979591836735	-0.0167142857142857	0.0288979591836735	-0.143938775510204	-0.0496326530612245	0.405673469387755	-0.259428571428572	-0.141142857142857	-0.274	-0.532714285714286	-0.142183673469388	-0.00634693877551021	0.0656734693877551	-0.119122448979592	0.0370408163265306	0.0322448979591837	-0.0377551020408163	0.365591836734694	-0.138734693877551	-0.223938775510204	-0.602632653061225	-0.0701632653061224	-0.266102040816327	-0.109714285714286	-0.0286530612244898
AGBL2	0.299	-0.13775	0.079	-0.1715	0.0685	0.12675	0.619	0.6275	0.14625	0.2085	0.28125	0.0465	-0.038	-0.489	0.0975	0.991	-0.09275	0.1565	0.15075	0.3645	0.08525	0.392	-0.03875	-0.14125	0.01325	0.15175	0.06625	-0.24075	0.2845	0.3035	0.03775	0.222	0.56425	-0.0395	0.248	-0.0715	0.13	-0.1065	0.0745	0.24075	0.09275	-0.01775	0.03275	0.104	0.22825	0.163	-0.1705	0.18825	0.1015
AGBL4	-0.24888	0.43776	0.00128	-0.34428	-0.29052	-0.07928	-0.33184	0.2172	-0.01964	0.0822	-0.25292	-0.07144	-0.09704	-0.01272	-0.04756	-0.38212	-0.05264	-0.14268	-0.0114	-0.15228	0.005	-0.21468	-0.09068	0.03252	0.06404	-0.46508	0.10216	-0.00787999999999999	-0.03264	-0.05888	-0.06656	0.01224	-0.27572	0.16548	-0.48104	-0.35216	-0.1496	-0.28984	0.02904	0.1524	0.06892	-0.25312	-0.02816	-0.03228	-0.573	-0.04284	0.06824	-0.07944	0.23872
AGBL5	0.293	-0.4155	-0.1465	0.4655	0.161	-0.2445	-0.0205	-0.009	-0.165	-0.037	0.231	0.1185	-0.0705	-0.195	-0.0695	-0.0295	-0.1115	-0.0605	-0.063	-0.08	-0.1155	0.027	0.0425	-0.1475	-0.1135	0.296	-0.067	-0.2105	-0.042	-0.093	-0.0865	-0.2525	0.07	-0.149	0.021	0.1135	0.04	-0.2195	0.069	-0.106	-0.067	0.0465	-0.045	-0.154	0.0125	-0.12	-0.116	0.0875	0.0855
AGGF1	-0.112666666666667	0.173333333333333	0.0636666666666667	-0.274333333333333	0.0623333333333333	0.0253333333333333	-0.500333333333333	-0.309333333333333	0.0233333333333333	-0.523666666666667	0.013	0.126666666666667	0.0933333333333333	-0.047	0.095	-0.434666666666667	0.0843333333333333	-0.328	0.183	-0.193333333333333	0.176333333333333	-0.191	-0.000666666666666667	0.109666666666667	0.181666666666667	0.105	0.167	0.204333333333333	0.114333333333333	-0.075	0.299333333333333	-0.263666666666667	-0.143666666666667	0.0926666666666667	-0.0553333333333333	0.311666666666667	-0.257333333333333	-0.096	0.0566666666666667	-0.062	-0.151666666666667	-0.305	0.129	0.009	-0.00566666666666667	-0.122666666666667	0.0723333333333333	-0.0466666666666667	-0.146
AGK	0.472	-0.0338333333333333	0.00183333333333333	0.103166666666667	-0.0386666666666667	0.0133333333333333	0.0175	0.1575	0.233166666666667	-0.509833333333333	-0.048	0.274	-0.086	0.124333333333333	-0.0826666666666667	0.149166666666667	0.208833333333333	0.1915	0.284166666666667	0.331666666666667	-0.0163333333333333	-0.00666666666666667	0.214166666666667	0.00633333333333333	0.203166666666667	-0.215166666666667	0.006	-0.0285	-0.142833333333333	0.355333333333333	-0.0641666666666667	0.141166666666667	0.0531666666666667	-0.000166666666666669	0.058	0.190666666666667	0.336833333333333	0.1905	-0.0733333333333333	0.00566666666666667	-0.109333333333333	0.101333333333333	-0.0738333333333333	-0.0296666666666667	0.0376666666666667	0.144666666666667	0.134166666666667	-0.113666666666667	0.129
AGL	-0.225	0.3768	-0.0918	-0.064	-0.4552	-0.2478	-0.455	-0.4546	-0.036	0.105	-0.2968	0.093	-0.026	-0.0704	0.0674	-0.4616	-0.016	-0.0484	0.0976	-0.1888	-0.046	-0.5424	-0.0296	0.0494	0.1864	-1.0122	-0.0902	0.2622	0.0106	-0.0234	-0.054	-0.0474	-0.268	0.14	-0.2408	-0.4646	-0.4402	-0.026	-0.0868	-0.15	-0.4894	-0.4142	0.09	-0.0466	-0.6694	-0.0486	-0.003	-0.144	-0.7644
AGMAT	0.165	0.338	-0.403	0.286	-0.098	0.275	0.108	0.149	0.098	-0.575	0.221	0.249	0.236	0.307	0.315	-0.278	-0.165	0.632	0.201	-0.262	0.266	-0.172	0.123	0.126	0.399	-0.021	0.391	0.185	-0.728	0.184	-0.042	0.184	0.25	0.292	-0.272	-0.772	-0.56	-0.161	-0.107	-0.504	-0.539	-0.21	0.026	0.509	-0.346	0.585	0.079	-1.401	-0.915
AGPAT1	-0.622	-0.029	-0.135	0.411	-0.04	-0.319	-0.068	-0.11	-0.213	-0.135	-0.118	0.034	0.182	0.07	-0.016	0	-0.179	-0.143	-0.159	-0.183	-0.263	-0.164	-0.08	-0.221	-0.369	-0.038	0.115	0.211	-0.006	-0.046	-0.012	-0.076	0.155	-0.074	-0.157	-0.109	-0.075	-0.102	-0.195	-0.142	-0.378	0.124	-0.101	0.297	-0.142	-0.065	-0.296	0.082	-0.432
AGPAT2	0.071	-0.023	-0.08	0.2625	0.084	-0.1185	-0.0895	0.032	-0.1475	-0.0155	0.1475	-0.247	-0.1205	0.038	-0.233	0.065	-0.4155	0.133	-0.2585	-0.201	-0.2115	-0.098	-0.003	-0.277	-0.2705	-0.0505	-0.2585	-0.3975	0.09	-0.021	-0.349	-0.122	-0.1925	-0.266	0.183	-0.1335	0.224	-0.2195	0.028	-0.014	-0.07	0.343	-0.0035	0.1605	0.1775	0.1745	-0.133	-0.1595	0.196
AGPAT3	-0.438	0.0142857142857143	0.0862857142857143	0.0881428571428571	-0.0195714285714286	0.00757142857142857	-0.400571428571429	-0.0537142857142857	-0.00142857142857142	0.0738571428571429	-0.177857142857143	0.0568571428571429	0.145428571428571	-0.195285714285714	0.0165714285714286	-0.252	-0.741285714285714	-0.392142857142857	-0.148857142857143	-0.236428571428571	-0.0594285714285714	0.141857142857143	-0.0374285714285714	-0.133571428571429	-0.168285714285714	-0.0628571428571428	-0.0631428571428571	-0.180857142857143	-0.0191428571428571	0.019	-0.00457142857142858	-0.135142857142857	0.304285714285714	-0.108285714285714	-0.186571428571429	-0.542	-0.0811428571428571	0.0174285714285714	-0.384142857142857	-0.00985714285714286	-0.0985714285714286	-0.439	0.0424285714285714	-0.0411428571428571	0.0491428571428571	-0.0708571428571429	-0.341857142857143	-0.614714285714286	-0.00814285714285714
AGPAT4	-0.2456	-0.2169	-0.0966	0.1972	-0.2269	-0.0736	0.0855	-0.214	-0.0883	-0.0392	-0.0163	-0.1244	-0.0035	0.2087	-0.0969	0.2437	-0.0923	-0.147	0.0238	0.0839	0.029	0.2605	-0.1199	0.0052	-0.1428	-0.1778	-0.3409	-0.0223	-0.098	-0.1078	0.2225	0.124	0.111	0.0754	-0.2411	-0.0056	0.1717	0.1487	-0.1059	-0.00300000000000001	0.2278	-0.2344	0.0383	-0.2964	-0.1998	-0.0727	0.0417	-0.0297	-0.0381
AGPAT5	-1.11825	-0.13075	-0.406	-0.4555	0.09175	0.0555	-0.277	-0.26725	-0.20575	-0.60075	-0.30925	-0.4755	-0.12925	-0.0545	-0.0165	-0.84475	-0.4955	-0.37825	-0.1135	-0.1715	-0.09625	-0.31525	-0.6385	-0.484	0.031	-0.02475	-0.04375	0.135	-0.1805	-0.5215	-0.198	0.30725	-0.36175	-0.80625	-0.1855	-0.08125	-0.36725	-0.32925	-0.267	-0.3715	-0.5875	-0.3715	0.048	-0.286	0.0445	-0.2195	-0.61125	-0.69175	-0.69
AGPAT6	-0.36	0.146	-0.00566666666666667	0.136666666666667	-0.00966666666666667	0.0786666666666667	-0.0693333333333333	0.243333333333333	-0.0576666666666667	0.460333333333333	0.427	0.0696666666666667	-0.140666666666667	-0.0846666666666667	-0.0983333333333333	0.289333333333333	-0.08	0.169	-0.245	0.014	-0.176666666666667	-0.0186666666666667	-0.310333333333333	-0.052	-0.166333333333333	-0.004	-0.00333333333333334	0.102333333333333	0.138666666666667	0.558666666666667	-0.121333333333333	0.268666666666667	-0.220333333333333	-0.213	0.0246666666666667	-0.0343333333333333	0.073	-0.326333333333333	-0.0673333333333333	-0.176666666666667	-0.617666666666667	-0.034	0.018	0.341666666666667	-0.0293333333333333	0.197	-0.566	0.740333333333333	0.0506666666666667
AGPAT7	-0.73	0.2695	0.1525	0.357	-0.143	-0.4175	-0.2595	-0.1105	0.0045	-0.4765	-0.4475	0.4045	0.145	0.258	0.26	0.017	-0.3825	-0.1065	-0.2175	-0.2165	-0.0055	-0.294	-0.064	-0.192	0.2185	-0.0045	0.083	0.0145	0.0765	-0.1315	-0.468	-0.1205	-0.2035	-1.037	-0.255	0.006	-0.1775	-0.1205	-0.16	0.067	-0.1815	-0.197	-0.02	-0.271	-0.466	0.037	-0.3655	-0.0715	-0.6955
AGPAT9	-0.444833333333333	-0.147666666666667	-0.0055	-0.378166666666667	0.0485	-0.0431666666666667	-0.525333333333333	-0.227	0.0391666666666667	0.1685	-0.282666666666667	-0.0508333333333333	-0.0543333333333333	-0.125333333333333	-0.0391666666666667	0.0491666666666667	-0.184666666666667	-0.134833333333333	0.112	-0.272666666666667	-0.147666666666667	-0.341	-0.0656666666666667	-0.286833333333333	-0.0798333333333333	-0.177833333333333	0.0603333333333333	-0.276	-0.529333333333333	-0.136666666666667	-0.124	-0.11	-0.263166666666667	-0.1525	-0.3135	-0.215666666666667	-0.051	-0.163833333333333	-0.142166666666667	-0.0396666666666667	-0.644833333333333	-0.370666666666667	-0.2425	0.0025	-0.264333333333333	0.015	-0.369	-0.0286666666666667	-0.323666666666667
AGPS	0.0115	-0.1199	0.3751	0.2287	0.1045	-0.19	-0.0727	0.0183	-0.0242	-0.0132	-0.002	0.0355	-0.0322	0.084	0.1269	-0.0365	0.1416	-0.0676	0.2001	-0.00639999999999999	0.1638	0.0587	-0.004	-0.0703	0.1123	-0.0438	0.0557	0.1978	0.0294	0.0286	0.023	-0.1411	0.0558	0.0203	-0.1713	0.0217	-0.1196	-0.0125	-0.0335	-0.0888	0.2518	-0.0615	-0.0358	-0.174	-0.0565	-0.1328	-0.0612	0.0416	-0.138
AGR2	0.919	0.696	0.281	0.464	0.026	0.253	0.111	0.604	0.498	0.513	-0.185	0.445	0.061	0.295	-0.097	0.199	0.296	0.296	0.714	0.346	0.11	-0.309	0.31	-0.135	0.258	-0.323	-0.416	0.47	0.103	-0.014	0.382	0.3	0.063	0.368	0.605	0.153	0.066	0.219	0.054	-0.052	0.119	0.299	-0.264	-0.223	0.085	0.157	0.15	0.014	0.105
AGR3	0.4645	0.402	0.078	-0.016	-0.0415	0.1345	-0.1465	0.4995	0.4	0.4035	0.0405	0.307	-0.145	0.483	0.1135	0.281	0.419	0.438	1.151	0.5395	0.1125	-0.107	0.4545	0.0775	0.439	-0.3485	0.3795	0.396	-0.019	-0.0025	0.406	0.236	0.1495	0.353	0.4535	0.1035	-0.0525	0.168	0.3835	-0.018	0.1145	0.37	-0.085	-0.2975	0.108	0.251	0.1845	0.2985	0.1005
AGRN	0.017	0.387	-0.702	-0.18	-0.1705	-0.198	-0.1245	0.0625	-0.041	0.028	-0.2305	-0.0795	-0.327	-0.1305	0.0195	-0.3705	-0.4495	-0.149	-0.4665	-0.4035	-0.1535	-0.2255	-0.3425	-0.5635	-0.323	-0.614	-0.1965	-0.477	0.0955	0.0345	-0.198	0	-0.0915	-0.2855	0.0745	-0.3795	0.2705	-0.3275	-0.2185	0.277	0.079	0.158	0.133	0.011	-0.408	0.0545	-0.091	-0.396	0.6345
AGRP	0.148	-0.226	-0.02	0.473	0.089	-0.008	0.164	-0.179	0.094	-0.063	0.414	0.474	-0.002	0.08	0.199	0.111	-0.193	0.465	-0.189	-0.016	0.212	-0.114	0.537	-0.291	0.111	-0.041	0.263	0.001	0.181	0.251	0.319	0.492	-0.035	0.164	0.264	-0.172	0.338	-0.072	-0.07	-0.062	-0.129	0.433	0.138	0.222	0.048	0.065	-0.362	0.327	-0.176
AGT	0.562	0.376	0.138	0.763	0.161	0.216	0.322	0.12	-0.131	-0.009	-0.07	0.107	0.091	-0.164	0.014	-0.521	0.128	-0.07	0.177	-0.21	-0.215	0.364	-0.473	0.043	-0.061	0.45	0.085	-0.028	0.082	-0.186	-0.03	-0.077	-0.236	-0.019	0.092	0.276	0.209	0.015	0.059	-0.03	0.003	0.687	-0.125	0.03	-0.114	-0.116	-0.042	0.186	0.132
AGTPBP1	0.4425	0.0505833333333333	0.04525	-0.169833333333333	-0.28925	-0.132083333333333	-0.17525	0.16675	0.0410833333333333	-0.0655833333333333	0.0314166666666667	-0.168083333333333	0.255416666666667	0.267583333333333	0.0341666666666667	-0.054	0.183666666666667	-0.122666666666667	-0.209	0.20875	0.0875	-0.368833333333333	0.36	0.011	0.10925	0.0280833333333333	0.0910833333333333	0.0353333333333333	0.184083333333333	0.00166666666666667	0.00266666666666667	0.0338333333333333	-0.299833333333333	0.124083333333333	0.197916666666667	0.0265	-0.0515	-0.11375	0.302416666666667	0.01675	-0.0833333333333333	0.0215833333333333	0.10375	-0.0915	0.00666666666666667	0.068	0.0609166666666667	0.00441666666666667	0.0666666666666667
AGTR1	-0.118666666666667	-0.227	0.0423333333333333	0.005	0.0366666666666667	-0.168	0.0266666666666667	-0.122	-0.0583333333333333	0.0436666666666667	0.0233333333333333	0.253333333333333	0.163333333333333	-0.258666666666667	-0.089	-0.203666666666667	0.0493333333333333	0.083	0.058	0.248	0.0603333333333333	-0.282666666666667	-0.116666666666667	-0.0933333333333333	-0.190333333333333	0.0593333333333333	-0.381666666666667	0.0566666666666667	-0.151	-0.0603333333333333	0.00533333333333334	0.007	-0.502666666666667	0.170666666666667	0.176	0.0626666666666667	0.0166666666666667	-0.0683333333333333	0.0243333333333333	0.147	0.183666666666667	-0.231	-0.0343333333333333	-0.0196666666666667	-0.0886666666666667	-0.045	-0.184333333333333	-0.302666666666667	-0.0673333333333333
AGTR2	0.271	0.189	-0.3355	0.521	0.425	0.129	0.438	0.0325	0.63	-0.687	0.653	0.1415	0.0245	0.7365	0.0245	0.1945	0.6555	0.286	0.1225	0.306	-0.0355	0.149	0.1215	0.249	0.0395	1.164	0.2645	0.293	0.47	0.23	0.2735	0.0185	0.766	0.8635	0.39	-0.1035	0.125	0.0645	-0.018	-0.175	0.504	0.1045	0.0345	0.053	-0.1495	0.072	-0.073	0.744	0.1675
AGTRAP	0.03	0.016	-0.271	0.274	-0.009	0.233	-0.156	0.333	-0.119	-0.31	-0.339	-0.011	-0.313	-0.515	-0.123	-0.267	-1.029	-0.11	0.009	-0.16	-0.16	-0.03	-0.021	-0.489	-0.386	-0.201	-0.148	-0.387	-0.468	0.171	0.002	-0.023	0.171	-0.006	0.021	-0.333	-0.106	-0.177	0.034	0.033	-0.482	0.308	-0.221	0.226	-0.244	0.305	0.031	-0.542	-0.107
AGTRL1	-0.021	-0.089	-0.155	-0.13	0.257	0.125	0.412	-0.033	-0.179	0.047	0.136	-0.004	-0.431	-0.245	-0.185	-0.175	-0.909	-0.087	-0.024	-0.338	-0.252	0.157	-0.181	-0.39	-0.394	0.03	-0.265	-0.321	0.407	-0.158	-0.052	-0.023	0.165	-0.038	-0.008	0.042	0.129	-0.368	0.008	-0.2	0.273	-0.068	0.007	0.287	0.082	0.104	-0.118	-0.13	0.176
AGXT	0.552	-0.248	-0.011	1.223	0.385	0.36	0.075	0.111	0.392	0.536	0.783	0.567	-0.425	-0.229	0.077	0.564	-0.427	0.2	-0.003	0.173	0.058	0.363	0.1	-0.471	0.097	0.187	0.311	0.109	0.15	0.435	-0.144	0.127	0.294	-0.356	-0.21	-0.039	0.319	-0.298	0.12	0.154	0.426	0.381	-0.019	0.356	0.438	0.32	0.067	0.224	0.113
AGXT2	0.392	0.116666666666667	0.00533333333333333	-0.117666666666667	-0.0896666666666667	0.004	0.233666666666667	-0.09	-0.039	0.0933333333333333	0.088	-0.263666666666667	0.391333333333333	-0.118	-0.158666666666667	0.243	-0.217666666666667	0.105666666666667	-0.065	-0.246666666666667	-0.099	0.062	-0.129	-0.229333333333333	-0.181666666666667	0.301666666666667	-0.161333333333333	-0.248666666666667	0.117333333333333	-0.134	0.182	-0.018	-0.171	0.041	0.241666666666667	0.214333333333333	0.119666666666667	-0.249	-0.0303333333333333	-0.011	0.296333333333333	0.385	-0.108	0.0836666666666667	0.172	0.076	0.051	-0.202	0.260333333333333
AGXT2L1	-0.2585	-0.196	-0.306	-0.166	0.001	0.0155	-0.3835	-0.3035	-0.0755	0.038	-0.232	-0.1175	0.037	-0.3495	-0.055	0.0815	0.1245	-0.0515	0.0405	-0.3485	0.0285	-0.4445	0.115	0.2335	-0.1005	-0.274	-0.413	0.035	-0.1515	0.025	-0.0535	-0.0185	-0.1795	-0.4495	-0.319	-0.215	-0.264	-0.2325	0.16	-0.1	-0.505	-0.3	-0.166	-0.01	-0.1925	-0.4925	-0.145	-0.241	-0.205
AGXT2L2	-0.488333333333333	-0.243	0.026	0.0646666666666667	0.203	-0.131333333333333	-0.506666666666667	-0.223333333333333	0.0243333333333333	-0.0246666666666667	-0.133666666666667	-0.0453333333333333	-0.154	-0.126	-0.091	0.176666666666667	-0.151	0.049	0.293	-0.363333333333333	-0.255	-0.248	-0.043	-0.144333333333333	0.0763333333333333	-0.00866666666666667	-0.107666666666667	-0.103	-0.205666666666667	-0.086	-0.033	-0.150333333333333	-0.354666666666667	-0.490666666666667	-0.132333333333333	0.267	-0.0863333333333333	-0.232666666666667	-0.217333333333333	-0.0803333333333333	-0.256666666666667	-0.447333333333333	-0.145333333333333	-0.108666666666667	0.078	-0.0213333333333333	-0.0833333333333333	0.106	-0.573666666666667
AHCTF1	0.450714285714286	0.283428571428571	0.203428571428571	0.278857142857143	0.165714285714286	0.176571428571429	0.118	0.163142857142857	0.146428571428571	0.123285714285714	0.0171428571428571	-0.0881428571428571	-0.0114285714285714	0.0052857142857143	0.089	0.111	-0.0377142857142857	0.00785714285714286	0.098	-0.0522857142857143	-0.003	0.464857142857143	0.0861428571428572	-0.403714285714286	-0.049	0.308142857142857	-0.179285714285714	0.0112857142857143	0.0325714285714286	0.0462857142857143	-0.0814285714285714	0.0314285714285714	-0.087	0.155571428571429	0.069	0.222857142857143	0.0421428571428571	0.138	0.110571428571429	-0.0617142857142857	-0.225142857142857	0.546714285714286	-0.0284285714285714	0.151428571428571	0.155285714285714	-0.000714285714285715	-0.0211428571428571	0.0428571428571429	0.00914285714285715
AHCY	0.389	0.847	0.1695	1.1145	0.5185	0.2415	1.0255	0.731	0.4685	0.962	1.424	1.1855	0.34	0.425	0.0675	1.1325	0.552	0.9805	1.469	0.5085	0.1695	0.769	0.3155	0.413	-0.026	0.544	0.228	0.43	0.479	0.409	1.1065	0.8985	0.7915	0.5	0.521	0.4015	0.9435	0.868	0.7065	0.3015	0.793	0.6945	-0.0605	0.5785	0.5535	0.5395	0.158	1.155	0.681
AHCYL1	-0.478	-0.0653333333333333	-0.103666666666667	0.295666666666667	-0.192	-0.204666666666667	-0.551	-0.347666666666667	-0.0476666666666667	0.0836666666666667	-0.478666666666667	-0.107	0.00933333333333333	-0.208333333333333	-0.106333333333333	-0.470333333333333	-0.198666666666667	-0.133333333333333	0.145333333333333	-0.379333333333333	-0.0943333333333333	-0.592666666666667	-0.0663333333333333	0.140666666666667	-0.025	-0.872	-0.278666666666667	-0.118333333333333	0.0286666666666667	-0.346666666666667	-0.132666666666667	-0.231333333333333	-0.482	-0.0766666666666667	-0.358666666666667	-0.360333333333333	-0.468666666666667	-0.291	-0.259666666666667	-0.239666666666667	-0.416	-0.472333333333333	-0.0643333333333333	-0.163666666666667	-0.679666666666667	-0.232	0.0283333333333333	0.164	-0.654
AHCYL2	0.4818	-0.225733333333333	0.122666666666667	0.2464	0.113	0.143133333333333	0.0966666666666667	0.244866666666667	0.346733333333333	-0.485066666666667	0.0260666666666667	0.293733333333333	-0.146266666666667	0.160666666666667	-0.00353333333333333	0.345866666666667	0.2844	0.301333333333333	0.328666666666667	0.292466666666667	0.0186666666666667	-0.0197333333333333	0.329866666666667	-0.0484666666666667	0.1102	-0.2744	0.0314	-0.0239333333333333	-0.0200666666666667	0.0710666666666667	0.00286666666666667	0.230466666666667	0.2436	0.0282	0.198	0.301933333333333	0.417533333333333	0.258866666666667	0.0036	-0.0315333333333333	0.045	0.0858	-0.0516666666666667	0.1058	0.0966	0.2606	0.254333333333333	0.0778666666666667	0.0500666666666667
AHDC1	-0.2455	0.19925	-0.5455	-0.031	-0.03275	-0.15375	-0.59925	-0.152	-0.0905	-0.5285	-0.37275	0.046	-0.06075	-0.03975	0.05225	-0.57675	-0.769	-0.108	-0.49975	-0.28575	-0.1625	-0.5665	-0.0385	-0.14225	-0.186	-0.74525	-0.04475	-0.1935	-0.48	-0.02325	-0.37525	-0.38875	-0.195	-0.30225	-0.20475	-0.33825	-0.327	-0.07875	-0.52425	-0.34325	-0.617	-0.24575	0.0055	-0.1565	-0.699	-0.07575	-0.112	-0.445	-0.33725
AHI1	-0.262666666666667	-0.221	-0.0765	0.352833333333333	-0.199666666666667	-0.118666666666667	0.102	-0.37525	0.0573333333333333	0.01375	0.0683333333333333	-0.00325	-0.130833333333333	0.103	0.0536666666666667	0.28125	0.0885833333333333	-0.0563333333333333	0.154916666666667	0.077	-0.00858333333333334	0.0136666666666667	0.0296666666666667	-0.05875	0.0514166666666667	-0.1825	0.0399166666666667	0.215583333333333	0.05975	-0.0373333333333333	0.205833333333333	0.224833333333333	0.160916666666667	0.0325	-0.280083333333333	-0.0340833333333333	-0.04425	0.1735	-0.12325	-0.0554166666666667	0.124333333333333	0.229916666666667	-0.01375	-0.192916666666667	0.0215	-0.0663333333333333	-0.00683333333333333	0.103	-0.291833333333333
AHNAK	0.038625	-0.4185	-0.12675	0.080375	0.1785	-0.187625	-0.154625	-0.203375	-0.623	0.1115	0.02025	0.058375	-0.197875	-0.595875	-0.046375	-0.37475	-0.910125	-0.158	0.123125	-0.36525	-0.180875	0.035125	-0.068	-0.065375	-0.142625	-0.03275	-0.15325	-0.292125	0.067125	-0.002125	-0.087875	-0.112125	0.247875	-0.294875	0.02825	-0.03975	0.019	-0.22975	-0.057625	-0.219625	-0.187875	-0.226125	-0.192375	0.017125	0.02475	0.031875	-0.246625	0.16375	0.006375
AHNAK2	-0.0693333333333333	0.103333333333333	-0.218333333333333	-0.00166666666666667	0.249333333333333	-0.000333333333333335	-0.390666666666667	-0.117666666666667	-0.107666666666667	-0.531	-0.124	-0.0133333333333333	0.27	0.116666666666667	-0.105	-0.344333333333333	-0.321	-0.127666666666667	-0.0673333333333333	-0.414666666666667	-0.167666666666667	0.0646666666666667	-0.0336666666666667	-0.494	-0.260666666666667	-0.556333333333333	-0.221333333333333	-0.529333333333333	-0.601333333333333	0.132333333333333	-0.448	-0.0416666666666667	-0.199666666666667	-0.801333333333333	-0.269666666666667	-0.466666666666667	-0.00733333333333333	-0.129666666666667	-0.365666666666667	0.184	-0.384	0.205	-0.00133333333333333	0.0103333333333333	-0.0173333333333333	-0.000666666666666667	0.0213333333333333	0.226666666666667	0.0283333333333333
AHR	0.594666666666667	0.527333333333333	0.122333333333333	0.496333333333333	0.171666666666667	0.0686666666666667	-0.199333333333333	0.427666666666667	0.362333333333333	0.339666666666667	-0.0166666666666667	0.37	0.1	0.496333333333333	0.126	0.272666666666667	0.601666666666667	0.325	0.900666666666667	0.601666666666667	0.221333333333333	-0.494333333333333	0.452333333333333	0.221333333333333	0.487666666666667	-0.189	0.163	0.536	0.0143333333333333	-0.0386666666666667	0.340666666666667	0.281666666666667	0.0423333333333333	0.400666666666667	0.375666666666667	0.189666666666667	-0.0736666666666667	0.34	-0.0866666666666667	-0.0876666666666667	-0.0933333333333333	0.0813333333333333	0.0756666666666667	-0.179666666666667	-0.16	-0.00933333333333334	0.032	0.111	-0.00100000000000001
AHRR	0.307125	0.111375	-0.032625	-0.181	0.005375	0.02825	0.556375	-0.1155	-0.062875	0.11475	0.018375	-0.1435	0.26075	-0.184125	-0.0685	0.3335	-0.27675	0.1385	-0.175	-0.2195	-0.20975	0.091375	-0.104625	-0.1145	-0.14325	-0.035	-0.126375	-0.3485	0.087875	0.142125	0.129125	0.014	-0.059875	-0.143625	0.151625	0.251625	0.354375	-0.090125	0.110625	0.174625	0.437	0.770625	0.05825	0.016125	0.11625	-0.0285	-0.05	0.12775	0.468875
AHSA1	0.1105	-0.015	0.0685	0.048	0.1465	-0.163	-0.648	-0.2405	-0.0945	-0.6825	-0.5195	-0.118	-0.236	-0.186	-0.1215	-0.4475	-0.4915	-0.4235	0.145	-0.455	-0.1385	-0.038	-0.1275	-0.5455	-0.144	-0.5815	-0.0335	-0.6515	-0.8055	0	-0.436	-0.2735	-0.2105	-0.768	-0.4	-0.539	-0.4155	0.038	-0.7195	0.1445	-0.594	-0.253	0.0525	-0.1735	-0.0765	-0.08	0.01	0.434	-0.276
AHSA2	-0.154	-0.529	-0.165	0.7455	0.129	-0.2975	-0.0525	-0.0085	-0.0085	0.1485	-0.1675	-0.0615	-0.339	-0.1955	-0.1	-0.247	-0.2515	-0.2365	0.1425	0.074	-0.2495	0.0655	-0.089	-0.2105	-0.2245	-0.13	-0.2735	-0.1495	-0.0875	-0.0645	-0.143	-0.115	0.2145	-0.2285	-0.084	0.0945	-0.0255	-0.216	-0.228	-0.093	-0.271	0.1645	-0.0145	-0.0605	-0.0575	0.0005	-0.185	0.524	-0.3575
AHSG	0.223	0.06	0.404	-0.084	0.181	-0.049	0.025	0.08	0.249	-0.149	0.024	0.217	0.4	-0.594	0.004	0.255	0.341	-0.085	-0.003	0.389	0.079	-0.541	-0.153	0.523	-0.451	0.321	-0.087	0.232	0.536	0.343	0.282	0.101	-0.253	-0.141	0.13	0.033	-0.072	0.409	-0.251	0.043	0.163	-0.408	0.159	-0.093	0.23	-0.012	0.056	0.054	0.025
AICDA	-0.469	0.04	0.01	-0.231	0.262	0.067	0.147	0.172	0.066	0.045	0.407	-0.007	-0.1	0.44	0.013	-0.41	-0.04	-0.384	-0.226	0.216	0.089	0.756	0.383	-0.268	0.283	0.132	0.185	0.378	0.216	0.14	0.083	0.413	0.188	0.084	-0.021	0.064	0.033	-0.042	-0.066	-0.024	0.362	0.202	0.295	-0.244	0.119	-0.007	0.256	-0.092	0.07
AIF1	-0.124	-0.151	0.041	0.679	-0.028	-0.387	-0.211	-0.072	-0.331	-0.053	-0.113	-0.057	-0.093	-0.017	-0.161	0.395	-0.289	-0.517	-0.249	-0.179	-0.419	-0.1	-0.311	0.123	-0.263	-0.201	-0.273	-0.487	-0.279	-0.214	0.012	-0.117	0.356	-0.353	-0.203	0.087	-0.113	0.235	-0.54	0.102	-0.321	0.176	0.082	0.21	0.014	0.018	-0.022	0.398	-0.053
AIFM1	0.064	0.315	-0.396	0.4885	0.28	0.208	0.35	0.052	0.313	-0.4775	0.392	-0.008	0.0445	0.104	-0.1405	0.23	0.339	0.131	-0.2005	0.056	-0.16	0.077	-0.234	0.425	-0.099	1	-0.1115	0.0115	0.6695	-0.143	0.2135	-0.258	0.743	0.7255	0.243	-0.0595	0.1065	0.249	0.1625	0.0935	0.265	0.07	0.055	0.0195	-0.134	0.122	-0.02	0.831	0.146
AIFM2	-0.52	-0.17	-0.08	-0.099	0.135	-0.158	0.562	0.401	-0.66	0.125	-0.44	0.09	-0.017	0.134	0.234	-0.015	0.154	0.518	-0.054	-0.257	0.301	0.207	-0.288	-0.042	0.925	0.17	0.247	-0.238	0.182	0.029	0.117	-0.278	-0.032	-0.444	-0.397	-0.07	0.039	-0.236	-0.077	-0.225	-0.007	-0.114	-0.482	-0.617	0.19	-0.144	-0.307	0.096	0.103
AIFM3	-0.227	-0.223	-0.3675	0.2815	0.041	-0.067	-0.0295	-0.1605	-0.1785	0.1465	0.1905	0.0925	-0.1685	-0.0405	-0.013	-0.286	-0.29	-0.1185	-0.2835	-0.2765	-0.278	-0.2055	0.0225	-0.3335	-0.1145	-0.1815	-0.013	-0.1565	0.0395	-0.177	-0.188	0.016	-0.0085	-0.286	-0.1325	-0.2845	-0.004	-0.076	-0.1205	-0.1225	-0.2795	0.2655	-0.122	0.093	0.0485	0.3405	-0.461	0.178	0.022
AIG1	-0.2501	-0.0748	-0.15195	0.19525	-0.2426	-0.0046	0.07325	-0.14675	-0.04725	0.0749	0.04985	-0.0025	0.006	0.04385	0.0055	0.2177	-0.06885	-0.0801	0.14755	0.0866	0.0083	0.22815	0.00784999999999999	-0.1718	0.04555	-0.1274	-0.3961	0.0921	0.036	-0.16435	0.19465	0.1886	0.1574	0.0934	-0.1839	-0.0284	0.19085	0.13925	-0.0434	0.06345	0.29965	-0.16375	-0.01225	-0.24675	-0.0767	0.02765	0.027	-0.0104	-0.10325
AIM1	-0.310666666666667	-0.345333333333333	0.052	0.235	-0.00166666666666667	-0.0753333333333333	-0.092	-0.297	0.136333333333333	-0.0123333333333333	0.0116666666666667	0.0716666666666667	-0.136	0.269666666666667	0.0333333333333333	0.291333333333333	0.057	-0.269	-0.246333333333333	0.141	0.0416666666666667	-0.121	-0.821	-0.297333333333333	0.0443333333333333	0.212666666666667	-0.194	0.165666666666667	0.114333333333333	0.00766666666666667	0.105333333333333	0.120333333333333	0.196333333333333	-0.0313333333333333	-0.0313333333333333	-0.121666666666667	0.176	0.236333333333333	-0.168666666666667	-0.146666666666667	0.0966666666666667	-0.110666666666667	0.0976666666666667	-0.538	-0.146	-0.129666666666667	0.120666666666667	0.0436666666666667	-0.504666666666667
AIM1L	-0.218	0.25	-0.194	-0.262	-0.103	-0.028	0.104	-0.029	-0.07	-0.191	0.021	-0.181	-0.371	-0.298	-0.206	-0.032	-0.497	-0.085	-0.065	-0.285	-0.302	0.004	-0.209	-0.684	-0.48	-0.49	-0.237	-0.532	-0.19	-0.104	-0.179	-0.283	0.069	-0.273	0.099	-0.178	0.007	-0.155	-0.051	0.166	-0.373	0.141	-0.002	0.199	0.072	0.268	-0.266	-0.292	-0.128
AIM2	0.485	0.296	0.254	0.613	-0.078	0.251	0.274	0.39	0.099	0.247	0.009	-0.037	0.171	0.52	0.283	0.302	-0.076	-0.004	-0.246	0.265	0.05	0.744	-0.162	-0.326	0.285	0.804	0.187	0.534	-0.13	0.072	0.116	-0.059	-0.384	0.069	0.037	-0.054	0.214	0.003	-0.115	0.074	0.325	0.518	-0.005	0.233	0.147	0.098	0.108	-0.422	0.064
AIP	-0.106	-0.523	-0.288	-0.132	-0.102	-0.108	-0.29	-0.292	-0.46	-0.18	-0.011	-0.145	-0.303	-0.552	-0.075	-0.277	-0.836	-0.279	-0.506	-0.436	-0.388	-0.159	-0.426	-0.286	-0.503	-0.208	-0.376	-0.334	0.166	-0.442	-0.456	-0.346	-0.178	-0.627	-0.005	-0.074	-0.132	-0.299	-0.178	-0.353	-0.216	-0.212	-0.118	-0.194	0.091	0.042	-0.532	-0.192	-0.295
AIPL1	0.006	-0.173	-0.184	-0.043	0.002	0.378	0.053	0.022	-0.461	-0.372	-0.216	-0.46	-0.236	-0.091	-0.033	0.375	-0.136	-0.409	-0.529	-0.006	0.02	0.042	-0.606	-0.532	0.192	-0.585	-0.317	-0.518	0.105	0.263	-0.136	0.086	0.147	-0.462	0.178	-0.356	-0.114	0.099	-0.044	-0.068	-0.826	0.309	0.013	-0.146	-0.4	-0.157	-0.287	-0.442	0.379
AIRE	-0.294	0.071	-0.24	-0.396	-0.034	-0.128	-0.133	-0.261	-0.117	0.091	-0.128	0.2	-0.036	0.123	0.102	-0.153	-0.454	-0.245	-0.365	-0.13	-0.258	0.081	-0.027	-0.325	-0.197	-0.121	-0.16	0.221	0.017	-0.09	-0.264	-0.048	0.305	-0.276	-0.064	-0.358	0.162	-0.117	-0.5	0.13	-0.09	-0.575	0.186	-0.147	-0.089	-0.052	-0.421	-0.56	0.086
AJAP1	0.243333333333333	0.340777777777778	-0.405555555555556	-0.289444444444445	-0.300555555555556	0.0345555555555555	-0.171555555555556	0.186555555555556	-0.0571111111111111	0.120444444444444	-0.164333333333333	-0.0915555555555556	-0.100777777777778	-0.037	-0.129111111111111	-0.359666666666667	-0.754888888888889	-0.0357777777777778	-0.0252222222222222	-0.180222222222222	-0.144666666666667	-0.0958888888888889	-0.0274444444444445	-0.188111111111111	-0.099	-0.435111111111111	-0.0418888888888889	-0.290222222222222	-0.482666666666667	-0.0378888888888889	-0.107	0.0238888888888889	-0.0976666666666667	0.0781111111111111	-0.0494444444444444	-0.208666666666667	-0.173555555555556	-0.200888888888889	-0.0801111111111111	0.167444444444444	-0.000444444444444445	-0.154333333333333	-0.111555555555556	-0.0101111111111111	-0.435	-0.0924444444444445	0.00866666666666667	-0.569222222222222	0.247555555555556
AK1	-0.116	-0.02	0.099	-0.076	0.034	-0.043	-0.165	0.22	-0.108	0.38	0.124	-0.026	-0.021	0.015	0.031	-0.143	-0.383	0.259	-0.606	-0.12	-0.377	-0.202	0.647	-0.341	-0.276	-0.05	-0.128	-0.348	0.485	0.161	-0.614	0.012	0.068	-0.209	0.456	0.119	0.489	-0.317	0.781	0.379	-0.181	0.449	0.193	0.322	0.304	0.105	0.105	0.256	0.11
AK2	-0.555	0.1625	0.105	-0.2135	-0.133	-0.0485	-0.4295	-0.1085	0.0255	-0.5095	-0.1205	-0.2375	-0.442	-0.549	-0.2315	-0.2325	-0.1485	-0.1605	-0.356	-0.3105	-0.216	-0.384	-0.099	0.0055	-0.331	-0.8315	0.0585	-0.2995	-0.195	-0.0355	-0.1905	-0.529	-0.1805	-0.212	0.0605	-0.2205	-0.286	-0.0105	-0.345	0.0395	-0.435	-0.1095	0.0055	0.2	-0.288	0.11	-0.2095	-0.458	-0.5485
AK3	0.428	0.0775	0.165	1.0525	0.09	-0.087	-0.3205	0.0785	-0.2335	0.1755	-0.085	-0.0915	0.308	0.00700000000000001	0.0065	0.378	-0.169	0.0495	0.0165	0.005	-0.326	-0.699	0.4235	-0.1095	0.2755	-0.1145	-0.1135	0.142	0.249	0.0675	-0.234	-0.179	-0.326	-0.1235	0.252	-0.1865	0.0385	-0.206	0.0355	-0.106	-0.3575	0.095	0.0055	0.141	0.1195	0.113	0.1895	0.2275	0.028
AK3L1	-0.0402	0.3144	0.1684	-0.3356	-0.21	-0.0624	-0.1946	-0.1282	0.0334	0.164	-0.1656	0.0752	-0.0552	-0.2692	-0.0132	-0.2556	-0.157	0.0408	0.4142	-0.2126	0.00460000000000002	-0.1438	-0.619	-0.114	-0.0636	-0.499	-0.0534	-0.2918	0.1174	-0.0684	0.0986	0.0628	0.0726	0.1322	-0.0484	-0.2588	0.0028	0.0162	0.118	0.0806	-0.1772	-0.0972	0.0538	0.1002	-0.376	0.123	0.0778	0.0696	-0.4718
AK5	-0.1971875	0.3771875	0.082375	-0.19925	-0.1763125	-0.0870625	-0.371625	-0.16175	-0.01	0.0835	-0.210125	-0.0621875	-0.1256875	-0.04875	-0.0575625	-0.3549375	0.000749999999999994	-0.1553125	0.0530625	-0.2368125	0.000812499999999999	-0.2881875	-0.0903125	-0.027	-0.07125	-0.4686875	0.05975	-0.1015625	-0.038875	-0.1169375	-0.043875	-0.0470625	-0.24175	0.0986875	-0.2175	-0.3628125	-0.2568125	-0.2189375	0.0033125	-0.0538125	-0.122125	-0.28675	0.049	0.1130625	-0.6070625	-0.0530625	0.0525625	-0.0543125	0.0534375
AK7	-0.100166666666667	0.2015	0.2055	-0.117166666666667	0.0263333333333333	0.0368333333333333	-0.359	-0.214666666666667	0.0335	-0.587833333333333	-0.264666666666667	-0.0126666666666667	0.0741666666666667	0.201166666666667	-0.0518333333333333	-0.190166666666667	0.0546666666666667	-0.00516666666666667	0.157833333333333	-0.1925	0.00416666666666667	0.1445	-0.0835	-0.402833333333333	0.0405	-0.444833333333333	0.0315	-0.382333333333333	-0.570166666666667	0.222333333333333	-0.307833333333333	0.063	0.00716666666666666	-0.532	-0.197166666666667	-0.518666666666667	-0.308833333333333	0.0831666666666667	-0.315833333333333	0.0958333333333333	-0.4735	0.297166666666667	0.158	-0.0806666666666667	0.189166666666667	-0.0256666666666667	0.105333333333333	0.127333333333333	-0.0245
AKAP1	0.2375	0.1015	-0.1715	0.2725	-0.2675	-0.1885	-0.0895	-0.324	-0.116	0.1905	0.256	0.098	0.289	-0.206	0.221	-0.0325	-0.0175	0.1765	-0.306	0.061	0.117	0.0365	0.044	-0.5915	0.283	0.456	0.019	0.472	0.0095	-0.075	0.4965	-0.146	0.532	-0.1725	-0.518	0.1185	0.1115	0.0775	-0.105	0.075	-0.029	0.0335	-0.3935	-0.107	-0.05	0.289	-0.1	0.8195	-0.1445
AKAP10	-0.28725	-0.54625	-0.3865	-0.24175	-0.1735	-0.103	-0.1035	-0.04425	-0.46925	-0.548	0.09975	-0.59325	-0.028	0.02575	0.10125	0.05625	-0.03425	-0.464	-0.54475	-0.12025	-0.029	-0.45925	-0.6255	-0.46725	0.181	-0.433	-0.4295	-0.15075	0.13575	-0.352	-0.26625	0.01125	-0.22475	-0.11575	-0.28625	-0.5175	-0.394	0.018	-0.48525	-0.26475	-0.01075	-0.2395	-0.03225	0.62425	-0.61075	-0.46275	-0.5135	-0.699	-0.193
AKAP11	0.649	0.52725	0.30025	0.9425	0.04	-0.101	0.1615	0.8555	-0.12875	-0.01675	0.0725	0.54975	0.133	0.627	0.03425	0.47575	0.455	-0.2115	0.603	0.49625	0.196	-0.186	0.32675	0.10125	0.413	0.748	-0.024	0.5095	0.696	0.0775	0.6385	0.263	0.63	0.4315	-0.1905	0.35025	0.193	0.72275	0.2575	-0.081	0.51775	0.28175	-0.02625	-0.02525	0.329	0.33725	-0.12475	0.20775	0.19075
AKAP12	-0.262	-0.223625	-0.209625	0.369875	-0.34975	-0.1485	0.084	-0.25575	0.073375	0.206625	0.06425	0.085	-0.06675	0.318875	0.04675	0.215625	0.0125	0.033375	0.197125	0.12025	0.022125	0.15225	-0.0315	-0.135	0.110875	-0.33825	0.223125	0.281	0.14825	-0.112375	0.363375	0.243875	0.183625	0.1705	-0.3125	0.02075	0.232125	0.137375	0.012875	-0.190875	-0.166125	-0.237875	-0.11275	-0.17325	-0.154375	0.033875	0.039375	-0.128	-0.32975
AKAP13	-0.344318181818182	-0.0141818181818182	-0.000409090909090908	0.337	-0.156	-0.2105	-0.320681818181818	-0.231363636363636	-0.0178636363636364	-0.628136363636363	-0.0291363636363636	-0.0722727272727273	-0.0563181818181818	0.249863636363636	-0.0151363636363636	-0.502909090909091	-0.156227272727273	-0.194590909090909	0.0373181818181818	-0.291772727272727	-0.0918181818181818	-0.334772727272727	-0.0473181818181818	0.00181818181818182	0.0321818181818182	-0.0758636363636364	-0.0541818181818182	-0.145772727272727	-0.00590909090909091	0.444818181818182	-0.307272727272727	-0.279636363636364	-0.285590909090909	-0.8685	-0.295227272727273	-0.0103636363636364	-0.467863636363636	-0.0460454545454545	-0.200181818181818	-0.148681818181818	-0.391090909090909	0.299727272727273	-0.129954545454545	-0.434772727272727	-0.626818181818182	-0.107318181818182	-0.3505	0.144318181818182	-0.500227272727273
AKAP14	0.096	0.271	-0.189	0.69	0.275	0.2935	0.5145	0.1835	0.499	-0.426	0.7425	0.201	0.093	0.188	0.101	0.2425	0.198	0.139	0.0375	0.484	-0.114	0.234	-0.0325	-0.00750000000000001	0.168	0.4845	0.131	0.1645	0.8265	0.2765	0.2555	-0.0815	0.8815	0.5535	0.2825	-0.1145	0.1545	0.149	0.0015	-0.0705	0.501	0.2155	0.124	0.184	-0.09	0.066	0.0985	0.7545	0.034
AKAP3	-0.345	0.26	-0.0035	-0.181	0.1155	0.074	-0.093	0.0215	-0.042	0.1085	0.072	-0.0065	-0.109	0.1695	-0.0015	-0.2935	-0.2105	-0.478	-0.051	-0.007	-0.166	0.6705	0.3785	-0.2265	-0.0565	-0.0825	-0.153	0.007	-0.1205	0.125	-0.0475	0.106	0.1145	-0.0015	0.3405	0.0315	0.102	0.0795	0.137	-0.1435	0.1175	0.1	-0.0155	-0.225	0.0915	-0.0825	0.2785	-0.1885	0.0005
AKAP4	-0.13	0.039	-0.399	0.547	0.371	0.15	0.088	0.021	0.637	0.472	0.424	0.128	0.178	0.407	-0.006	0.107	-0.35	-0.044	0.259	0.105	-0.137	0.225	0.401	0.149	0.164	1.1	0.027	-0.067	0.535	0.173	0.297	-0.073	0.553	0.365	0.21	0.142	0.187	0.067	-0.139	0.028	0.525	0.483	0.012	0.161	0.064	0.195	-0.041	1.093	0.373
AKAP5	-0.366	-0.189	-0.069	0.008	0.401	-0.198	-0.657	-0.523	-0.219	-0.652	-0.534	-0.15	-0.163	0.217	-0.042	-0.458	-0.023	-0.099	0.115	-0.429	-0.25	-0.158	0.01	-0.192	-0.115	-0.298	0.064	-0.476	-0.935	-0.213	-0.372	-0.23	-0.424	-0.804	-0.329	-0.195	-0.232	-0.216	-0.608	-0.155	-0.238	-0.175	-0.084	-0.205	0.165	-0.144	0.113	-0.124	-0.556
AKAP6	-0.07184375	-0.0053125	-0.1915	-0.07646875	0.01721875	-0.1935	-0.4525	-0.29959375	0.01146875	-0.54725	-0.383125	-0.05609375	-0.028625	0.30865625	0.00853125000000001	-0.40959375	-0.012375	-0.117375	0.12653125	-0.147875	-0.012	0.103	-0.02940625	-0.0696875	0.04009375	-0.42953125	0.041125	-0.20084375	-0.5814375	0.06565625	-0.3656875	-0.04675	-0.34221875	-0.522125	-0.36690625	-0.4909375	-0.41121875	-0.10165625	-0.4205625	-0.11275	-0.50325	0.071875	0.00146875	-0.07903125	-0.069	-0.1129375	0.05359375	-0.114125	-0.01003125
AKAP7	-0.266777777777778	-0.218555555555556	-0.0747777777777778	0.0947777777777778	-0.248666666666667	-0.0352222222222222	0.0316666666666667	-0.223666666666667	0.0108888888888889	0.137444444444444	0.055	0.0813333333333333	-0.0396666666666667	0.0563333333333333	0.095	0.300444444444444	0.150333333333333	0.00799999999999998	0.00155555555555555	0.186333333333333	-0.0298888888888889	0.133777777777778	0.046	-0.0124444444444444	0.112666666666667	-0.136888888888889	0.0746666666666667	0.190555555555556	0.0927777777777778	-0.0884444444444445	0.302888888888889	0.212888888888889	0.227888888888889	0.0981111111111111	-0.170444444444444	-0.0224444444444444	0.0206666666666667	0.251222222222222	0.0613333333333333	0.00288888888888889	0.131111111111111	-0.361	0.0448888888888889	-0.269111111111111	-0.0338888888888889	-0.120222222222222	0.056	-0.0651111111111111	-0.149333333333333
AKAP8	-0.109	0.0115	-0.0775	0.224	-0.0635	0.1895	-0.0535	0.262	-0.2695	-0.046	-0.0765	-0.217	0.0715	-0.4665	-0.0975	0.0235	-0.2535	-0.267	-0.0695	0.0625	-0.184	0.1195	-0.1935	-0.0115	-0.2	-0.02	-0.1395	-0.342	-0.299	0.0905	0.303	-0.0985	0.266	-0.106	-0.394	0.0535	0.231	-0.1615	0.129	0.174	-0.053	-0.044	0.0115	-0.00349999999999998	0.021	-0.1855	-0.081	0.2955	0.2375
AKAP8L	-0.0423333333333333	0.0273333333333333	-0.127666666666667	0.406	0.161	0	0.00233333333333334	0.125	-0.131333333333333	-0.093	-0.0666666666666667	-0.0513333333333333	-0.015	-0.260333333333333	-0.162	-0.099	-0.192333333333333	-0.0863333333333333	-0.0166666666666667	-0.036	-0.202	0.0943333333333333	-0.171666666666667	-0.184666666666667	-0.297333333333333	-0.104333333333333	-0.129	-0.358	-0.0683333333333333	0.009	0.104	-0.0626666666666667	0.175666666666667	-0.206	-0.157333333333333	-0.121666666666667	0.0933333333333333	-0.286666666666667	-0.103666666666667	-0.059	-0.121	-0.14	-0.076	0.0156666666666667	-0.0153333333333333	-0.00133333333333333	-0.197	-0.168	0.181333333333333
AKAP9	0.483893617021277	-0.269191489361702	0.17968085106383	0.49368085106383	0.0388085106382979	0.109574468085106	-0.0341702127659574	0.134702127659574	0.415468085106383	-0.549276595744681	0.0362340425531915	0.349595744680851	-0.0813617021276596	0.215553191489362	0.0467659574468085	0.249234042553191	0.482659574468085	0.312340425531915	0.485914893617021	0.218340425531915	0.130382978723404	-0.124404255319149	0.398085106382979	0.0283191489361702	0.127872340425532	-0.197851063829787	0.0374255319148936	0.248978723404255	-0.00804255319148936	0.235595744680851	-0.0751276595744681	0.271914893617021	0.174553191489362	-0.013468085106383	0.171553191489362	0.20063829787234	0.375106382978723	0.327021276595745	-0.0439574468085106	-0.100744680851064	-0.0458723404255319	0.25031914893617	0.00351063829787234	-0.0552127659574468	0.0856382978723404	0.173510638297872	0.251127659574468	0.0619574468085106	0.21468085106383
AKNA	0.069	-0.2225	0.3195	0.10525	-0.1665	-0.16025	-0.2975	-0.03	-0.104	-0.5355	-0.0695	-0.01675	0.0995	0.10075	-0.03925	-0.1095	-0.0845	0.088	-0.36925	0.05525	-0.0455	-0.509	0.44325	-0.09925	0.05	-0.07	0.04525	-0.18225	0.22875	0.03625	-0.373	-0.1365	-0.144	-0.19275	0.12375	0.0245	-0.16875	-0.2265	0.19525	-0.0505	-0.37025	-0.05975	0.02375	-0.09725	-0.05725	-0.193	0.0205	0.03525	-0.381
AKR1A1	-0.513	0.4995	-0.0225	0.2265	-0.2595	-0.242	-0.5655	0.2075	0.0295	0.0975	-0.3245	0.0975	-0.0775	0.076	0.0175	-0.3915	-0.3125	0.0425	0.233	-0.2215	-0.0975	-0.5225	0.0105	-0.1195	0.169	-0.672	0.0005	0.036	0.1065	0.0165	-0.1455	0.033	-0.312	-0.1665	-0.4115	-0.419	-0.288	-0.2525	-0.2545	-0.0125	-0.221	-0.298	-0.015	-0.146	-0.5885	-0.047	0.0575	0.035	-0.1245
AKR1B1	0.21	-0.004	0.127	0.799	0.544	0.332	0.221	0.489	0.699	-0.431	0.273	0.458	-0.023	1.048	0.187	0.466	0.406	0.653	0.322	0.534	0.234	0.303	0.552	0.159	0.239	-0.057	0.007	0.087	0.083	0.098	0.047	0.478	0.479	-0.063	0.444	0.376	0.738	0.353	0.069	0.055	0.252	0.133	-0.009	0.181	0.18	0.43	0.513	-0.179	0.114
AKR1B10	0.323	-0.4	-0.1655	0.0195	-0.1025	0.0965	0.1505	0.052	0.164	-0.4425	-0.0905	-0.004	-0.3095	0.012	-0.1905	0.00950000000000001	-0.205	-0.0385	0.0295	0.1105	-0.0945	0.083	0.084	-0.352	-0.104	-0.325	-0.3	-0.122	-0.1265	-0.1375	-0.2205	0.1015	-0.024	-0.208	0.1915	0.0245	0.378	-0.057	-0.1435	0.054	0.1155	0.0325	-0.1935	0.033	-0.038	0.2575	-0.0145	-0.1	0.0695
AKR1C1	0.619	-0.194	0.0185	-0.1205	-0.3635	-0.1375	-0.096	0.237	0.478	-0.0275	-0.076	-0.0605	0.21	0.2065	0.0055	-0.3915	0.0355	-0.6315	-0.213	-0.061	0.065	-0.08	-0.0755	-0.0425	0.1415	0.1275	0.0295	0.0615	0.1215	-0.2015	-0.2215	0.3145	0.07	0.2805	-0.1205	0.048	0.074	-0.2355	0.1775	-0.0525	-0.018	0.396	-0.2015	-0.1035	-0.047	-0.305	-0.136	-0.0915	0.053
AKR1C2	0.7935	-0.2735	-0.081	-0.4145	-0.2825	-0.134	-0.262	0.205	0.485	0.1095	0.0455	-0.1655	0.4705	-0.119	-0.012	-0.496	-0.03	-0.394	-0.0885	-0.0525	0.153	-0.2135	-0.0985	0.338	0.1005	0.242	0.141	0.1895	-0.1765	-0.0555	-0.1335	0.2005	0.0995	0.2075	-0.244	-0.085	-0.061	-0.2525	0.148	0.0255	-0.1855	0.1815	0.1005	-0.0225	-0.3705	-0.3015	-0.061	-0.271	-0.0525
AKR1C3	0.5645	0.175	0.1345	-0.4	-0.123	0.0165	-0.246	0.176	0.561	0.0505	-0.097	0.0975	0.111	0.019	0.065	-0.3585	0.0685	-0.3285	0.037	-0.1535	0.0175	-0.0585	0.1515	-0.373	-0.0025	-0.123	-0.1155	-0.07	0.096	0.008	0.014	0.306	0.204	0.094	-0.273	-0.0625	-0.027	-0.1875	0.0925	-0.0445	-0.1415	0.4165	-0.198	-0.1395	-0.036	0.0225	-0.1935	0.533	-0.199
AKR1C4	0.9745	-0.1885	0.1785	-0.281	-0.0415	0.1545	0.0525	-0.017	0.395	-0.152	0.32	0.178	0.308	-0.1965	0.2125	-0.277	0.4095	-0.125	0.002	0.0005	0.2385	-0.0615	0.0025	-0.2405	0.164	0.218	0.198	0.016	0.132	0.1175	0.254	0.355	0.254	0.5895	-0.21	-0.0905	-0.0195	-0.126	0.2005	-0.0105	-0.18	0.377	-0.151	-0.112	0.1105	0.0425	-0.27	-0.0565	0.0815
AKR1CL1	0.7745	-0.3015	0.007	-0.4045	-0.115	-0.1845	-0.1365	0.037	0.1825	-0.046	-0.079	-0.1115	0.1975	-0.0415	-0.0995	-0.4345	-0.1765	-0.5055	-0.1075	-0.236	-0.306	-0.061	-0.0085	0.178	0.12	0.2935	-0.0565	-0.2265	-0.3055	-0.1545	-0.0185	0.1975	0.098	0.168	-0.3075	0.038	-0.116	-0.2385	0.0755	0.1105	0.089	0.441	-0.173	-0.1205	-0.069	-0.1285	-0.067	-0.0225	0.1985
AKR1CL2	0.5395	-0.1065	-0.005	0.157	-0.079	0.2765	0.051	0.3115	0.5855	0.211	0.353	0.209	0.298	0.127	0.0445	-0.1575	-0.185	-0.097	-0.0295	-0.216	0.078	0.1195	0.1415	-0.556	-0.074	-0.242	0.0595	0.211	0.192	0.118	0.2	0.5105	0.321	0.348	-0.0235	-0.049	0.1815	-0.3515	0.1735	0.0765	-0.139	0.521	-0.1835	-0.0145	-0.1165	-0.028	-0.206	-0.1955	0.2145
AKR1D1	0.553333333333333	0.059	0.0843333333333333	0.061	0.085	0.223	0.314333333333333	0.266333333333333	0.414333333333333	-0.534666666666667	0.058	0.347	0.11	0.369333333333333	0.0913333333333333	0.364	0.404333333333333	0.326	0.302333333333333	0.321666666666667	0.179	0.0803333333333333	0.353666666666667	0.101666666666667	-0.027	0.0526666666666667	-0.034	0.255	0.181	0.0806666666666667	0.021	0.362	0.229	0.167333333333333	0.356	0.316333333333333	0.539333333333333	0.189666666666667	0.00566666666666667	0.026	0.0383333333333333	-0.0346666666666667	0.0106666666666667	0.071	0.108333333333333	0.350333333333333	0.265666666666667	0.05	0.231
AKR7A2	-0.037	0.358	-0.501	0.042	0.027	-0.3	-0.348	0.262	-0.115	-0.649	-0.335	-0.209	0.01	-0.194	-0.009	-0.286	-1.076	-0.092	-0.357	-0.405	-0.117	-0.695	-0.127	-0.216	-0.153	-0.867	-0.254	-0.139	-0.937	0.007	-0.363	-0.04	-0.231	-0.206	-0.192	-0.362	-0.348	-0.081	-0.488	-0.424	-0.278	-0.321	-0.324	-0.143	-0.329	-0.059	-0.077	-0.52	-0.601
AKR7A3	0.1375	0.585	-0.199	0.0265	0.0045	0.3065	-0.026	0.187	0.087	-0.2215	0.07	0.103	-0.2035	-0.147	0.0785	-0.057	-0.623	0.074	-0.004	-0.1605	0.014	-0.0375	0.0345	-0.408	-0.22	-0.64	-0.149	-0.091	-0.4005	0.2735	-0.2755	0.113	0.1365	-0.1415	0.006	-0.1695	0.0255	-0.26	-0.0195	-0.048	-0.1435	0.1865	-0.231	0.293	-0.1715	0.1375	-0.0275	-0.5405	-0.055
AKT1	-0.044	0.5	-0.298	0.3125	0.092	0.0795	-0.414	-0.1325	-0.048	-0.397	-0.0995	-0.0505	0.085	0.111	0.0435	-0.4385	0.0995	0.0635	-0.2675	-0.246	-0.2145	0.146	0.133	-0.562	-0.19	-0.2445	0.1125	-0.258	-0.478	0.1085	-0.228	0.1915	0.09	-0.5225	-0.1635	-0.2705	0.153	-0.0765	-0.2105	0.172	-0.3975	0.2975	0.0825	0.2645	0.201	0.0735	-0.155	0.141	0.0655
AKT1S1	-0.14	0.1445	-0.2415	1.076	0.3025	0.0515	0.1535	0.0005	-0.0955	-0.1945	0.321	0.1875	0.296	0.1155	0.092	0.0665	-0.096	0.016	-0.236	-0.1205	-0.209	0.00850000000000001	0.085	-0.272	-0.1435	0.054	-0.1855	-0.0025	0.4985	-0.0205	-0.0015	-0.124	0.0285	-0.263	-0.038	-0.021	0.016	-0.1515	-0.1305	-0.04	-0.5235	-0.113	-0.0915	-0.1065	0.024	0.191	-0.308	-0.038	-0.1215
AKT2	0.3505	0.3245	0.063	1.0685	0.217	0.453	0.64	0.367	0.1015	0.293	0.3475	0.2295	0.583	-0.101	0.095	0.4765	-0.1635	0.0905	-0.0955	0.217	0.0435	0.438	0.093	0.0425	-0.0335	0.083	-0.081	0.068	0.6435	0.414	0.3535	-0.0465	0.433	0.247	0.087	-0.0505	0.2745	0.7895	0.214	0.033	0.2355	0.1685	-0.055	0.078	0.1425	-0.087	0.1725	0.3445	0.3615
AKT3	0.53385	0.2861	0.09875	0.0602	-0.03225	0.10885	0.0573	0.1316	-0.0139	0.03035	-0.2202	-0.0635	0.164	-0.02695	0.0896	-0.4475	0.09285	-0.139	-0.0118	-0.17885	0.03125	0.42505	-0.096	0.07155	-0.000699999999999997	0.3812	0.0593	0.07245	0.03165	-0.14015	-0.06015	-0.08905	-0.26435	0.1158	-0.0605	0.2408	-0.03145	0.24035	-0.0552	-0.08455	-0.1976	0.60605	0.0169	0.0081	-0.04625	-0.08745	0.03285	-0.2133	-0.42755
AKTIP	-0.1085	-0.3495	-0.12	0.036	0.029	-0.3275	-0.0405	0.0455	-0.147	-0.0585	0.0615	0.09	0.029	0.031	0.059	-0.225	-0.1365	0.093	-0.3145	-0.0595	-0.085	-0.1715	0.296	0.173	0.011	-0.1665	0.032	0.112	-0.0425	0.0105	-0.037	0.0865	-0.459	-0.1805	0.1055	0.0425	0.096	0.02	-0.1825	-0.036	0.2305	-0.1895	-0.339	-0.19	-0.055	-0.055	0.003	-0.0355	0.047
ALAD	0.2665	0.265	0.344	0.351	0.0295	-0.023	-0.034	0.088	0.104	0.272	0.4935	-0.0265	0.1705	0.3115	0.108	-0.0115	-0.101	0.3685	0.1995	-0.0445	-0.216	-0.273	0.5025	-0.159	0.0005	0.211	-0.136	-0.1505	0.1915	0.1605	-0.4545	0.0475	-0.221	-0.1215	0.273	-0.111	-0.077	-0.23	0.1985	-0.044	-0.1635	-0.1405	-0.0465	0.048	0.224	-0.005	0.059	0.133	-0.2205
ALAS1	0.127	-0.2715	-0.0015	0.5365	0.4645	0.136	0.1475	0.121	-0.0575	0.225	0.172	0.221	-0.116	-0.2155	0.001	0.0595	-0.267	0.15	0.15	-0.196	-0.2255	-0.292	0.2495	-0.441	-0.137	-0.1395	-0.2005	-0.224	0.135	0.208	0.036	0.088	-0.0415	-0.1725	-0.216	-0.065	-0.117	0.025	0.164	-0.025	-0.4455	-0.238	-0.0195	0.1185	0.053	-0.016	-0.1575	0.1785	-0.221
ALAS2	-0.2785	0.416	-0.413	0.299	0.169	0.118	0.1055	-0.077	0.5975	0.3315	0.491	0.1235	-0.1585	-0.0595	-0.274	0.1275	-0.392	-0.0585	-0.0865	0.1485	-0.08	0.2225	0.0975	0.5595	0.049	0.989	-0.1735	0.1	0.656	0.069	0.2045	-0.247	0.746	0.5265	0.2645	-0.0825	0.153	-0.066	-0.189	0.025	0.612	0.386	0.0155	-0.151	0.0235	0.0005	0.1555	0.8225	0.316
ALB	0.021	-0.1505	-0.2565	-0.087	-0.101	-0.0975	-0.25	-0.131	-0.0575	-0.056	0.0575	-0.292	-0.2835	-0.0885	-0.1775	0.016	0.021	-0.132	-0.175	-0.1525	-0.101	-0.135	-0.1555	-0.1405	-0.337	-0.1985	-0.0685	-0.12	0.1725	-0.2595	-0.04	-0.18	-0.2815	-0.1175	-0.1175	-0.114	0.037	-0.186	-0.1625	-0.1475	-0.1595	-0.096	-0.31	-0.0915	-0.0965	0.049	-0.363	-0.44	-0.226
ALCAM	0.165071428571429	-0.104214285714286	-0.0760714285714286	-0.180142857142857	0.0503571428571429	-0.157571428571429	-0.00464285714285714	-0.0315714285714286	-0.0770714285714286	-0.0126428571428571	-0.0507857142857143	0.0757142857142857	0.145785714285714	-0.370428571428571	0.00614285714285715	-0.125142857142857	0.165285714285714	0.148571428571429	-0.00921428571428571	0.0905	-0.0485714285714286	-0.5065	-0.106428571428571	0.0155	0.124714285714286	0.0155714285714286	0.0289285714285714	0.0165	-0.173357142857143	0.0241428571428571	-0.0800714285714286	-0.0685	-0.3795	0.125071428571429	0.213785714285714	-0.0481428571428571	-0.263857142857143	0.192071428571429	-0.0457142857142857	0.150142857142857	-0.0307142857142857	-0.435071428571429	0.103785714285714	-0.110142857142857	-0.0512142857142857	-0.124071428571429	0.0307857142857143	-0.0885714285714286	0.0352857142857143
ALDH16A1	-0.465	-0.318	-0.16	0.33	0.191	-0.3	-0.011	-0.091	-0.174	-0.813	-0.185	-0.197	0.286	-0.549	0.131	0.145	-0.305	-0.275	-0.341	-0.257	-0.317	-0.235	-0.415	-0.065	-0.22	-0.464	-0.25	-0.149	-0.182	-0.036	0.257	-0.188	0.158	-0.694	-0.119	-0.182	0.158	-0.362	-0.031	-0.104	-0.241	0.251	-0.209	0.191	0.154	0.136	-0.068	-0.049	-0.35
ALDH18A1	-0.00724999999999999	-0.17425	0.03525	0.1765	-0.12275	-0.23675	-0.00725000000000001	-0.0975	-0.4715	0.1075	-0.15875	0.16675	-0.17325	0.04075	0.068	0.0385	0.0135	0.3105	0.18675	-0.04225	-0.11925	-0.09725	0.083	-0.238	-0.1375	0.073	0.1395	0.1145	0.07725	0.04075	-0.1145	-0.3615	0.0495	-0.7745	-0.218	-0.501	-0.02725	-0.3215	-0.0565	-0.1325	-0.256	-0.82125	-0.37925	0.05175	-0.00949999999999999	0.115	-0.30275	-0.167	-0.126
ALDH1A1	0.138	-0.100333333333333	-0.0736666666666667	0.0513333333333333	-0.209666666666667	-0.189	-0.247666666666667	-0.048	-0.095	0.01	-0.167333333333333	-0.248333333333333	0.112333333333333	0.238666666666667	0.028	-0.258	0.0136666666666667	0.081	-0.228333333333333	0.0683333333333333	-0.106333333333333	-0.477666666666667	0.252333333333333	0.171666666666667	0.138666666666667	0.117333333333333	-0.057	-0.0803333333333333	0.146333333333333	-0.0766666666666667	-0.0853333333333333	-0.115666666666667	-0.368666666666667	-0.0536666666666667	0.137666666666667	-0.111	-0.232666666666667	-0.167666666666667	0.160333333333333	-0.259666666666667	-0.412	0.0593333333333333	0.113333333333333	-0.178666666666667	-0.085	0.0476666666666667	-0.0453333333333333	-0.0483333333333333	-0.465333333333333
ALDH1A2	-0.526428571428571	0.476714285714286	-0.152571428571429	-0.103142857142857	-0.228428571428571	-0.0957142857142857	-0.133857142857143	-0.174857142857143	-0.0341428571428571	-0.641285714285714	-0.384857142857143	-0.204142857142857	0.0175714285714286	0.250857142857143	0.0154285714285714	-0.407571428571429	-0.0365714285714286	-0.211571428571429	-0.557	-0.204285714285714	-0.00328571428571427	-0.116857142857143	-0.0597142857142857	0.0781428571428571	-0.0472857142857143	-0.0107142857142857	-0.0257142857142857	-0.00814285714285713	-0.0547142857142857	-0.370571428571429	-0.363142857142857	-0.229285714285714	-0.342	-0.641428571428571	-0.189428571428571	-0.0642857142857143	-0.473285714285714	-0.130285714285714	-0.467571428571429	-0.0668571428571429	0.0482857142857143	0.120428571428571	0.0251428571428572	-0.436857142857143	-0.502857142857143	-0.0921428571428571	-0.229571428571429	0.0358571428571429	-0.474571428571429
ALDH1A3	-0.680666666666667	0.130333333333333	-0.111333333333333	0.147666666666667	-0.239666666666667	-0.231666666666667	-0.302	-0.287	-0.0383333333333333	-0.580666666666667	-0.169666666666667	-0.176333333333333	0.128666666666667	0.234	-0.031	-0.501333333333333	0.0446666666666667	-0.169333333333333	-0.017	-0.161	-0.0986666666666667	-0.333333333333333	-0.0863333333333333	0.213666666666667	-0.309666666666667	-0.393	-0.0896666666666667	-0.236333333333333	-0.0683333333333333	-0.290666666666667	-0.305	-0.31	-0.362333333333333	-0.748333333333333	-0.386	-0.069	-0.123	0.0313333333333333	-0.691333333333333	-0.127333333333333	-0.180666666666667	0.400333333333333	0.167333333333333	-0.253666666666667	-0.778	-0.0983333333333333	-0.457333333333333	0.042	-0.577333333333333
ALDH1B1	0.7245	-0.101	0.109	1.133	-0.176	-0.0155	0.0625	0.185	0.018	0.2225	0.121	0.077	0.0905	-0.012	-0.156	0.8105	-0.2125	0.2465	-0.043	-0.026	-0.069	-0.076	0.243	-0.173	-0.013	0.08	-0.019	-0.3775	0.1225	0.162	0.121	0.1315	-0.0385	0.183	0.5655	0.092	0.055	0.0135	0.3845	-0.138	-0.291	0.385	0.084	0.2075	-0.0045	-0.01	0.2155	0.1815	0.115
ALDH1L1	0.0938	-0.1148	-0.1332	-0.1322	0.0394	-0.024	0.3206	0.2772	-0.1606	0.1938	0.2668	0.1112	-0.0384	-0.279	0.0544	-0.0042	-0.0834	0.2212	-0.0906	0.0644	-0.0928	-0.057	0.0118	-0.0736	-0.087	-0.00639999999999997	-0.115	-0.1394	0.2684	0.2038	-0.0462	0.0562	-0.0556	0.033	0.2206	-0.0204	0.1816	-0.0026	0.1608	0.178	0.2364	-0.0792	-0.0302	0.2004	0.1906	0.0382	0.0294	-0.0226	0.3288
ALDH1L2	0.08	-0.0546666666666667	0.104	0.0976666666666667	0.135	0.181	-0.00133333333333334	0.231666666666667	-0.0153333333333333	-0.364666666666667	0.112	0.100666666666667	0.109333333333333	-0.726	0.019	-0.228333333333333	-0.173666666666667	0.224333333333333	0.103333333333333	-0.02	-0.113333333333333	-0.322333333333333	0.371333333333333	0.0846666666666667	0.235	-0.0346666666666667	-0.085	0.0706666666666667	0.182333333333333	0.205	-0.0856666666666667	0.257	0.410333333333333	-0.013	0.243666666666667	0.0526666666666667	0.0536666666666667	0.292333333333333	0.161666666666667	-0.054	-0.0123333333333333	-0.159666666666667	0.123666666666667	0.134666666666667	0.0506666666666667	-0.0443333333333333	0.283666666666667	0.0993333333333333	-0.133
ALDH2	-0.105	-0.173666666666667	-0.034	0.256	0.183333333333333	0.0353333333333333	0.166333333333333	0.108	-0.009	-0.321666666666667	0.115	-0.0953333333333333	-0.126333333333333	-0.478333333333333	-0.111	-0.101	-0.275666666666667	0.177333333333333	0.0643333333333333	-0.265666666666667	-0.144	-0.245333333333333	0.238	-0.489	-0.111	0.0706666666666667	0.00733333333333333	-0.101	0.0186666666666667	0.195666666666667	-0.0403333333333333	-0.012	0.287666666666667	-0.247333333333333	0.145333333333333	-0.0486666666666667	-0.00933333333333333	-0.021	0.081	-0.023	-0.276	0.094	0.0653333333333333	0.145666666666667	0.0656666666666667	0.173666666666667	-0.0406666666666667	-0.0363333333333333	-0.216666666666667
ALDH3A1	-0.55	-0.465	-0.274	0.007	-0.102	0.111	-0.006	-0.059	0.163	-0.587	0.088	-0.637	-0.314	-0.533	-0.081	-0.098	-0.629	-0.409	-0.463	-0.246	-0.038	-0.137	-0.81	-0.419	-0.266	-0.977	-0.629	-0.758	0.372	-0.465	-0.355	0.207	0.033	-0.4	-0.075	-0.495	-0.054	0.112	-0.443	-0.239	-0.338	0.059	0.113	0.768	-0.367	-0.28	-0.523	-0.518	-0.064
ALDH3A2	-0.0356666666666667	-0.227333333333333	-0.346	0.100666666666667	-0.272666666666667	-0.0146666666666667	0.0713333333333333	-0.209	0.06	-0.471666666666667	0.136333333333333	-0.270666666666667	0.0953333333333333	-0.118666666666667	0.0953333333333333	0.0833333333333333	-0.0436666666666667	-0.453333333333333	-0.516	-0.280333333333333	0.204333333333333	-0.348666666666667	-0.634	-0.638	-0.075	-0.464333333333333	-0.265666666666667	-0.0863333333333333	0.374	-0.444333333333333	-0.276333333333333	0.110333333333333	-0.0936666666666667	-0.116666666666667	-0.175	-0.549333333333333	-0.459666666666667	0.057	-0.529666666666667	-0.302666666666667	-0.265666666666667	-0.193	-0.0776666666666667	0.721333333333333	-0.486333333333333	-0.724666666666667	-0.679	-0.626333333333333	-0.477666666666667
ALDH3B1	-0.0475	-0.007	-0.2035	0.2965	0.289	-0.055	0.027	0.0255	-0.5075	0.1615	0.2125	0.2065	-0.1105	-0.2465	0.0015	-0.2395	-0.5825	0.0745	0.1695	-0.241	-0.1295	0.098	-0.0495	-0.2265	-0.146	0.1195	-0.0535	0.027	0.1825	0.14	-0.137	-0.004	0.1845	-0.3535	0.04	-0.0285	0.078	-0.1165	-0.1915	-0.0795	-0.0845	0.0155	0.0145	0.025	0.105	0.1055	-0.369	0.0435	0.064
ALDH3B2	-0.149	0.476	-0.219	0.029	0.031	-0.011	0.044	-0.274	-0.402	0.385	0.348	0.345	-0.226	-0.369	0.131	-0.184	-0.432	0.135	-0.262	0.078	0.01	0.431	0.006	0.298	-0.077	0.325	0.375	0.016	0.432	0.203	-0.249	0.202	0.392	-0.255	0.334	0.08	0.305	-0.093	0.25	0.315	0.155	0.244	-0.044	0.099	-0.028	0.18	-0.35	-0.249	0.345
ALDH4A1	0.0825	0.402	-0.4305	-0.027	-0.129	0.189	-0.1495	0.059	0.05	-0.538	0.0075	0.027	-0.068	-0.013	-0.0495	-0.401	-0.911	0.0015	-0.4155	-0.038	-0.047	0.0645	-0.00750000000000001	0.0315	-0.015	-0.422	0.0845	-0.369	-0.731	0.0895	-0.2125	0.2255	-0.005	0.1865	-0.007	-0.264	0.058	-0.1375	-0.121	0.0075	0.3595	0.073	-0.115	0.0895	-0.574	0.134	0.4355	-0.373	0.2095
ALDH5A1	-0.242	0.1845	0.34425	0.031	-0.23975	-0.10875	0.103	-0.12325	-0.0185	0.04525	0.0325	0.1255	0.187	0.032	-0.2685	0.4245	-0.052	-0.02825	0.062	0.186	-0.0585	0.2345	-0.10425	0.04175	-0.1565	-0.06375	0.11325	0.14675	-0.04425	0.129	0.2505	0.2675	0.60875	0.02725	-0.231	0.0235	0.00775	0.156	-0.2775	-0.00525	-0.2135	-0.00450000000000001	0.0805	-0.035	0.04725	0.0395	0.13325	-0.03325	0.134
ALDH6A1	-0.352	0.097	-0.0575	0.771	0.217	-0.1	-0.309	-0.216	0.1515	-0.377	0.0665	0.074	0.0305	0.172	0.0665	-0.2985	-0.1525	0.1485	0.0235	-0.1565	0.0875	0.2885	0.0895	-0.2385	0.0815	0.0595	0.132	-0.3665	-0.327	0.3165	-0.164	0.0165	-0.066	-0.5845	-0.3845	-0.5355	-0.3675	-0.104	-0.576	-0.1225	-0.3725	-0.0435	0.1345	0.147	-0.007	0.195	0.013	0.0355	-0.2245
ALDH7A1	-0.0254	0.032	-0.063	-0.2906	0.0426	-0.0374	-0.2482	-0.0892	0.0548	0.138	0.0844	-0.1088	0.0656	-0.2322	-0.0692	-0.3658	-0.2168	-0.2952	0.419	-0.2932	-0.0234	0.0086	-0.0982	-0.0746	-0.1768	-0.1314	0.042	-0.1184	0.0256	-0.185	0.2486	-0.3272	-0.019	-0.178	0.1056	0.272	-0.0444	-0.0898	-0.00079999999999999	0.0056	-0.4422	-0.0408	0.0572	0.0494	0.1116	-0.0258	0.061	-0.016	-0.4052
ALDH8A1	-0.31975	-0.16125	-0.09875	-0.12175	-0.24875	-0.149	0.1835	-0.15625	-0.04075	0.018	0.02575	-0.07275	0.01725	-0.06475	0.02375	0.3145	-0.13525	-0.181	0.17125	0.06775	-0.053	0.232	-0.12725	-0.01575	0.06625	-0.059	-0.0325	-0.1745	-0.11525	-0.128	0.17025	0.084	0.28625	0.075	-0.1645	0.0505	0.40025	0.219	-0.04425	0.142	0.46975	0.39025	-0.048	-0.318	-0.0435	-0.047	0.04675	0.07025	-0.11075
ALDH9A1	0.268	0.3445	0.229	0.00449999999999999	-0.287	0.128	0.0665	0.1545	-0.111	-0.1225	-0.28	-0.1435	0.0745	-0.135	0.24	-0.0545	-0.02	-0.2805	-0.015	-0.395	-0.1115	0.3065	-0.1225	-0.294	0.132	0.7035	0.0645	0.0925	-0.0185	0	0.055	-0.0655	-0.109	0.0375	0.0725	0.092	-0.099	0.103	-0.081	0.0215	-0.2325	0.704	0.0715	0.138	0.134	-0.0835	0.122	0.093	0.0155
ALDOA	-0.344	-0.242	0.305	0.35	0.007	-0.275	0.073	-0.035	-0.067	0.242	0.023	0.241	-0.013	-0.374	0.166	-0.053	0.023	0.435	-0.137	-0.124	0.092	-0.285	0.483	-0.554	-0.164	-0.345	-0.063	0.174	0.815	0.217	0.17	0.174	-0.045	-0.276	0.554	-0.214	0.144	0.205	0.086	-0.336	-0.554	0.252	-0.113	-0.152	0.092	0.055	-0.137	0.235	-0.432
ALDOB	0.1235	-0.0625	0.1095	0.056	-0.203	-0.369	-0.2115	0.145	0.0525	-0.113	0.1595	-0.093	0.1275	0.264	0.1525	-0.1305	-0.024	0.074	0.275	0.202	0.044	-0.371	0.319	0.074	-0.00399999999999999	0.0205	-0.2595	-0.1325	0.1355	0.18	-0.3055	-0.151	-0.404	0.031	0.0595	-0.0005	-0.0675	-0.5105	0.0785	0.1225	0.05	-0.119	-0.0215	-0.277	-0.066	-0.105	0.1715	-0.011	-0.351
ALDOC	0.031	-0.027	-0.113	0.085	-0.045	-0.053	-0.133	-0.234	-0.035	0.089	0.152	0.273	-0.04	-0.135	0.178	-0.072	-0.031	-0.332	-0.332	-0.175	-0.16	-0.043	0.107	-0.169	-0.098	0.352	-0.095	0.101	0.196	0.104	0.163	-0.118	0.35	-0.286	-0.143	-0.531	0.149	-0.183	-0.081	-0.26	-0.355	-0.388	-0.181	-0.054	0.027	0.262	-0.285	0.657	-0.338
ALG1	-0.1285	0.077	-0.043	0.168	0.107	0.022	0.096	0.0075	-0.017	0.115	0.218	0.0815	-0.209	-0.3135	-0.122	0.0835	-0.232	0.2715	-0.165	-0.1135	-0.2995	0.1075	0.1705	-0.312	-0.2305	0.0485	-0.1585	-0.3325	0.2375	-0.033	0.2045	0.202	0.0045	-0.152	0.217	0.0055	0.2655	0.232	0.00849999999999999	-0.0605	-0.1935	0.2125	-0.134	0.1205	0.2655	0.092	0.229	0.3555	-0.065
ALG11	0.523	-0.0405	0.1795	0.436	0.00949999999999999	-0.03	0.0905	0.617	-0.149	-0.1155	0.046	0.4975	0.2505	0.5285	-0.01	0.221	0.453	-0.186	0.632	0.616	-0.009	-0.1915	0.3055	0.1155	0.086	0.5475	0.0225	0.532	0.3895	-0.011	0.5925	0.1325	0.4555	0.418	-0.234	0.277	0.4515	0.7655	0.0625	-0.06	0.1525	0.066	0.099	-0.042	0.379	0.187	-0.1475	-0.109	0.1865
ALG12	-0.2035	0.1975	-0.158	0.4545	-0.1525	0.1665	0.0025	0.1915	0.3315	0.579	0.106	0.284	-0.207	-0.2085	0.094	0.0225	-1.1485	0.0285	-0.2225	-0.292	-0.2905	-0.014	0.709	-0.6515	0.04	0.02	-0.0535	-0.438	0.04	0.15	0.0885	-0.1675	-0.019	-0.2905	-0.0295	-0.432	0.0005	-0.2935	-0.1805	0.027	-0.0465	0.283	0	0.354	0.2575	0.2505	-0.574	-0.2195	-0.0325
ALG13	0.02	0.048	-0.394	0.823	0.005	0.319	0.098	-0.03	0.738	-0.41	0.51	0.335	-0.028	0.633	0.253	-0.045	0.573	0.084	0.126	0.103	-0.335	-0.134	-0.109	0.869	0.202	0.689	-0.234	0.328	0.473	0.537	0.126	-0.12	0.637	0.215	0.03	-0.156	-0.191	0.107	-0.461	-0.296	0.026	0.252	-0.101	0.083	-0.094	0.071	-0.095	1.127	0.139
ALG14	-0.2504	0.3714	-0.0932	0.0032	-0.1432	-0.1254	-0.5396	-0.3398	0.0168	0.172	-0.2368	0.0582	0.1198	0.145	0.0576	-0.4294	0.0376	-0.0172	0.3582	-0.2258	0.0492	-0.5648	-0.0478	-0.093	0.0992	-0.486	0.0826	0.0994	-0.038	-0.064	-0.0254	-0.0084	-0.2402	0.0658	-0.2892	-0.3576	-0.2268	-0.2176	-0.1014	-0.1328	-0.4314	-0.3318	-0.0758	-0.1618	-0.4994	0.0208	0.0284	0.082	-0.7116
ALG2	-0.008	-0.001	-0.021	0.563	-0.11	0.106	-0.209	0.184	-0.103	0.017	0	0.102	0.005	0.101	-0.081	-0.112	-0.146	0.181	-0.001	0.064	-0.096	-0.252	0.262	-0.371	0.04	0.183	-0.026	-0.228	0.097	-0.005	-0.223	-0.038	-0.054	-0.198	0.271	-0.176	0.074	-0.242	-0.044	-0.159	-0.519	0.316	0.092	-0.051	0.027	0.092	0.125	-0.315	-0.249
ALG3	-0.1825	-0.2545	0.096	0.292	0.1395	-0.1085	0.1605	0.32	-0.139	0.039	-0.049	-0.0265	-0.0135	-0.596	-0.1485	-0.02	-0.349	-0.2225	-0.078	-0.0845	-0.1755	-0.213	-0.157	0.2035	-0.0475	0.1235	-0.352	-0.408	0.2345	0.0755	-0.127	-0.11	-0.211	-0.077	0.37	0.1685	0.1725	0.174	0.0355	0.385	0.236	-0.077	-0.0615	-0.005	0.0625	0.0815	0.233	0.254	0.17
ALG5	0.55025	0.38125	0.33625	1.01025	0.03725	0.23475	0.25125	0.86975	0.19925	0.1435	0.292	0.76225	0.22775	0.9335	0.18925	0.533	0.841	0.13325	0.852	0.7025	0.3005	0.1455	0.56125	0.03725	0.12725	0.98775	0.224	0.90925	0.99075	0.906	0.74375	0.4515	0.6145	0.68475	-0.15775	0.298	0.1765	0.88775	0.44525	-0.0925	0.13075	-0.07875	-0.099	0.308	0.356	0.465	0.0505	-0.0195	0.6275
ALG6	-0.5718	0.3524	0.0742	-0.5796	-0.171	0.0234	-0.3816	-0.0756	0.0224	0.0918	-0.2646	-0.119	-0.1342	-0.0296	-0.0374	-0.2854	0.1138	-0.1474	0.1848	-0.2684	0.0556	-0.2812	-0.0618	0.1948	-0.0682	-0.5974	-0.0404	-0.079	-0.1074	0.0506	-0.0142	0.1314	-0.1324	0.015	-0.0836	-0.3212	-0.2474	-0.123	0.0632	0.0908	-0.1244	-0.1342	0.1016	0.1136	-0.5698	-0.0616	0.1968	-0.2274	-0.4866
ALG8	0.026	-0.134	0.0576666666666667	0.15	0.129666666666667	0.0526666666666667	0.0776666666666667	-0.115666666666667	-0.322666666666667	0.167333333333333	0.129	-0.111666666666667	-0.186333333333333	-0.635333333333333	-0.149666666666667	-0.184666666666667	-0.717666666666667	-0.0773333333333333	0.234666666666667	-0.25	-0.0496666666666667	0.0333333333333333	0.00766666666666666	-0.188666666666667	-0.196	-0.087	-0.113	-0.157	0.1	-0.00166666666666667	-0.00266666666666666	0.0913333333333333	0.513333333333333	-0.0756666666666667	0.215	0.135666666666667	0.061	-0.0373333333333333	-0.0153333333333333	-0.167666666666667	-0.152666666666667	0.312333333333333	-0.0933333333333333	0.202	0.146	0.0493333333333333	-0.151333333333333	0.366666666666667	0.0893333333333333
ALG9	0.000166666666666667	-0.475666666666667	-0.0985	-0.159166666666667	0.0338333333333333	-0.1595	-0.196166666666667	-0.094	-0.547166666666667	0.0956666666666667	0.095	-0.0243333333333333	-0.0725	-0.309833333333333	-0.0543333333333333	-0.354666666666667	-0.645666666666667	-0.00450000000000001	0.0736666666666667	-0.3255	-0.137	0.018	-0.0606666666666667	-0.104666666666667	-0.0981666666666666	-0.0776666666666667	0.0318333333333333	-0.242666666666667	-0.0195	0.00416666666666666	-0.0603333333333333	-0.0656666666666667	0.141333333333333	-0.1275	-0.0353333333333333	-0.0045	-0.0651666666666667	-0.175666666666667	-0.0376666666666667	-0.301166666666667	-0.0543333333333333	0.26	-0.084	0.0286666666666667	0.0221666666666667	-0.0595	-0.287833333333333	-0.0366666666666667	0.0958333333333333
ALK	0.0687142857142857	-0.119666666666667	-0.0691428571428572	0.221190476190476	0.0837619047619048	-0.0275952380952381	0.252714285714286	0.135452380952381	-0.0183333333333333	0.0983571428571429	0.0607142857142857	-0.0999523809523809	-0.119619047619048	-0.0446190476190476	-0.0263333333333333	0.0226190476190476	-0.0586666666666667	-0.132904761904762	0.0827142857142857	0.152642857142857	0.00857142857142858	0.345857142857143	-0.0938095238095238	0.0222619047619048	-0.0762142857142857	0.135714285714286	0.0490952380952381	0.0884523809523809	-0.0489285714285714	-0.0281190476190476	-0.00252380952380952	-0.0295952380952381	0.209785714285714	0.0604761904761905	0.341214285714286	0.145904761904762	0.216428571428571	-0.118309523809524	0.0486904761904762	0.0690952380952381	0.282785714285714	0.170857142857143	0.0152142857142857	0.0136904761904762	0.0463571428571429	-0.0390238095238095	0.13447619047619	-0.0223095238095238	-0.0114761904761905
ALKBH1	0.251666666666667	0.00666666666666667	0.173333333333333	0.261333333333333	0.211666666666667	-0.0616666666666667	-0.481	-0.223	0.150666666666667	-0.371666666666667	-0.315666666666667	-0.0593333333333333	-0.0136666666666667	0.145	-0.0456666666666667	-0.296	-0.202	-0.0733333333333333	0.267666666666667	-0.241333333333333	-0.162333333333333	0.0366666666666667	0	-0.726666666666667	0.178666666666667	-0.476	0.026	-0.465	-0.71	0.185333333333333	-0.324333333333333	-0.0166666666666667	0.0453333333333333	-0.789666666666667	-0.234333333333333	-0.543333333333333	-0.356333333333333	-0.113666666666667	-0.503	-0.0126666666666667	-0.484	-0.187333333333333	0.0733333333333333	0.031	0.128333333333333	0.0956666666666667	0.110333333333333	-0.0673333333333333	-0.0373333333333333
ALKBH3	0.717	-0.2055	0.0115	0.278	0.069	-0.099	0.5785	0.294	0.0295	0.1975	0.2275	0.1255	-0.069	-0.3455	0.1975	0.4485	-0.0125	0.2405	0.1725	0.393	-0.076	0.1445	0.0295	-0.22	0.378	-0.0375	0.244	0.427	0.422	0.0185	-0.08	0.1715	0.221	0.157	0.0825	-0.064	-0.0595	-0.445	-0.0505	-0.1595	0.294	-0.462	-0.3215	0.301	-0.1885	-0.0465	-0.1795	-0.1025	-0.4915
ALKBH4	0.453	-0.339	-0.027	0.579	0.49	0.126	0.408	0.117	0.173	-0.098	0.427	0.592	0.039	-0.071	-0.105	0.333	0.132	0.588	0.219	0.366	0.285	0.063	0.382	-0.131	-0.145	-0.081	0.15	-0.22	0.126	0.553	0.136	0.337	0.553	0.3	0.245	0.4	0.456	0.161	0.208	0.114	-0.134	0.551	-0.02	0.209	0.306	0.472	-0.017	0.048	0.394
ALKBH5	-0.6705	-0.74	-0.435	-0.141	0.081	-0.183	-0.317	-0.334	-0.6635	-0.519	-0.342	-0.616	-0.0115	-0.085	-0.088	-0.113	-0.247	-0.687	-0.491	-0.1315	-0.044	-0.372	-0.792	-0.263	-0.0285	-0.6875	-0.334	-0.7825	0.1665	-0.193	-0.5275	-0.088	-0.086	-0.316	-0.3625	-0.4725	-0.2545	0.016	-0.5945	-0.2815	-0.359	-0.1545	0.017	-0.039	-0.6535	-0.365	-0.6095	-0.852	-0.2765
ALKBH6	0.009	0.4	-0.024	1.29	0.245	0.249	0.417	0.04	0.137	-0.058	-0.156	0.261	0.61	-0.225	-0.091	0.311	-0.167	0.057	-0.165	0.081	0.016	0.007	0.074	0.074	-0.213	0.61	0.098	0.194	0.272	0.138	0.168	-0.163	0.142	-0.153	0.12	-0.1	-0.099	0.21	-0.12	-0.14	-0.468	-0.123	-0.089	-0.121	-0.136	-0.09	0.069	0.009	0.177
ALKBH7	-0.146	0.146	-0.332	0.376	0.085	-0.164	-0.114	0.088	-0.292	-0.036	-0.001	-0.131	-0.053	-0.437	-0.182	-0.085	-0.328	-0.114	-0.259	-0.079	-0.068	0.044	-0.466	-0.239	-0.477	0.021	-0.268	-0.431	-0.128	-0.19	0.079	-0.117	-0.055	-0.533	-0.174	-0.147	0.393	-0.261	-0.272	0.049	-0.008	0.232	-0.011	-0.124	0.059	0.213	-0.246	0.199	0.074
ALKBH8	0.09825	-0.47275	-0.06375	-0.28475	0.048	-0.1035	-0.21075	-0.27625	-0.62475	-0.00875	-0.10675	-0.0885	-0.036	-0.40875	-0.04925	-0.457	-0.6635	-0.23725	-0.00725	-0.076	-0.025	0.02825	-0.01825	0.00599999999999999	0.0195	0.1345	0.03325	0.0105	-0.147	-0.217	0.02025	-0.12425	0.122	-0.037	-0.07425	0.03225	-0.171	-0.16275	0.03675	-0.2125	-0.00174999999999997	0.30725	-0.06075	-0.06875	0.05525	-0.16025	-0.12925	0.015	0.10875
ALLC	0.0775	-0.2855	-0.1905	0.43	0.143	0.0055	0.2705	-0.189	-0.1525	0.199	0.142	0.0385	-0.2065	-0.2135	0.018	-0.147	-0.082	0.0115	-0.0065	0.1215	-0.178	0.2455	0.084	-0.8345	-0.126	-0.145	0.097	0.059	0.128	-0.1295	-0.22	-0.0995	0.171	-0.1605	0.1745	-0.001	0.0885	-0.262	0.031	0.007	0.096	-0.0985	-0.2135	0.1635	0.017	0.1855	-0.1365	-0.283	-0.109
ALMS1	0.066	-0.259357142857143	-0.00514285714285714	0.399785714285714	-0.0365714285714286	-0.0667142857142857	0.154571428571429	0.200785714285714	0.0744285714285714	0.0802857142857143	0.108357142857143	-0.0150714285714286	-0.0412142857142857	-0.0373571428571429	0.0387857142857143	0.0552142857142857	0.0202857142857143	-0.0129285714285714	0.0782142857142857	0.185428571428571	0.0312142857142857	0.250142857142857	0.0514285714285714	-0.154642857142857	0.00864285714285714	0.0342142857142857	0.1315	0.139785714285714	-0.0162142857142857	0.0205714285714286	-0.0711428571428571	0.0444285714285714	0.239142857142857	0.0709285714285714	0.07	0.0192857142857143	0.0962142857142857	-0.0736428571428571	0.104142857142857	-0.0146428571428571	0.101142857142857	0.0465	-0.0347857142857143	0.0184285714285714	0.0862857142857143	-0.0105714285714286	0.0483571428571429	0.242928571428571	-0.0500714285714286
ALOX12	-0.5695	-0.3755	-0.495	-0.306	-0.138	0.0345	-0.0245	-0.165	-0.397	-0.4145	-0.2885	-0.5745	-0.145	0.2155	0.0925	-0.484	-0.158	-0.451	-0.5445	-0.3135	-0.117	-0.2145	-0.715	-0.1565	0.2225	-0.5845	-0.233	-0.422	-0.53	0.8015	-0.3275	-0.00850000000000001	-0.046	-0.7065	-0.3145	-0.443	-0.3915	-0.083	-0.5865	-0.283	-0.6445	-0.0255	0.1045	-0.4895	-0.4945	-0.201	-0.6	-0.3795	-0.01
ALOX12B	-0.018	-0.361	-0.255	0.36	0.167	0.194	0.25	0.027	-0.381	-0.187	0.164	-0.211	0.052	-0.018	0.204	-0.038	-0.489	0.084	-0.256	-0.122	0.007	0.269	-0.234	-0.474	-0.177	-0.531	-0.185	-0.5	-0.302	0.283	-0.115	0.15	0.379	-0.532	0.077	-0.391	-0.009	-0.13	0.025	0.104	-0.206	0.311	0.193	-0.063	-0.259	-0.081	-0.454	-0.257	0.114
ALOX15	-0.53	-0.395	-0.166	-0.515	-0.267	-0.066	-0.028	-0.241	-0.533	-0.594	-0.537	-0.829	-0.45	-0.25	-0.292	0.076	-0.295	-0.594	-0.662	-0.391	-0.127	-0.162	-0.66	-0.786	-0.143	-0.584	-0.057	-0.575	-0.147	0.904	-0.322	-0.103	-0.177	-0.682	-0.106	-0.506	-0.201	0.196	-0.29	0.013	-0.353	-0.088	0.214	-0.159	-0.508	-0.088	-0.657	-0.739	-0.328
ALOX15B	0.131	-0.336	-0.67	-0.048	-0.086	0.028	0.154	-0.157	-0.531	-0.427	-0.251	-0.298	-0.318	-0.056	0.016	-0.326	-0.033	-0.472	-0.884	-0.346	-0.283	-0.06	-0.625	-0.692	-0.022	-0.434	-0.619	-0.331	-0.317	0.034	-0.539	-0.068	-0.107	-0.526	-0.111	-0.419	-0.066	0.069	-0.423	0.231	0.07	0.01	0.122	-0.392	-0.801	-0.361	-0.643	-0.235	0.237
ALOX5	0.365	0.0174	0.0338	-0.058	-0.0984	-0.0046	0.013	0.2044	-0.5326	-0.3676	-0.2252	-0.0498	-0.1878	-0.0278	0.0024	0.0296	-0.0074	-0.4938	-0.3644	-0.157	-0.0216	-0.0734	-0.0394	-0.2144	0.1166	0.1252	0.014	-0.1822	-0.0056	-0.00619999999999999	-0.2054	-0.0848	0.2246	0.1322	-0.0808	0.0374	0.0496	-0.2374	-0.1728	0.0832	-0.1082	-0.1996	-0.2208	0.0254	-0.126	0.0186	-0.0062	-0.087	0.0706
ALOX5AP	0.741	0.61	0.039	1.308	0.087	0.179	0.35	0.964	-0.296	0.012	0.364	0.735	0.224	1.555	-0.057	0.65	0.434	-0.251	0.763	0.796	0.437	0.259	0.417	0.178	0.377	1.016	0.087	0.382	0.752	-0.002	0.653	0.313	0.815	0.435	0.23	0.08	0.307	1.053	0.144	-0.273	0.464	-0.074	-0.168	0.242	0.492	0.399	0.029	-0.122	0.352
ALOXE3	0.249	0.004	-0.289	0.25	0.106	0.082	0.086	0.1	-0.092	-0.157	0.354	-0.194	-0.137	-0.21	-0.2	0.213	-0.184	-0.056	-0.259	-0.067	-0.063	0.267	-0.386	-0.532	-0.337	0.065	-0.131	-0.317	0.189	-0.138	0.143	-0.033	0.022	-0.33	0.167	-0.126	0.192	-0.071	0.008	0.082	0.036	0.256	0.089	0.191	0.175	0.206	-0.324	-0.205	0.057
ALPK1	-0.2157	-0.0681	-0.0438	-0.3229	-0.0361	-0.1356	-0.4436	-0.2156	-0.00730000000000001	0.0551	-0.311	-0.0668	0.0594	-0.4209	-0.0032	-0.0622	0.0577	-0.0964	-0.0144	-0.2464	-0.0146	-0.3999	-0.0311	0.0769	0.0269	-0.2127	-0.4037	0.0394	0.0228	-0.1061	-0.1449	-0.0893	-0.2667	-0.6281	-0.226	-0.1775	-0.0712	-0.2009	-0.0779	0.0429	-0.3974	-0.2664	-0.0655	-0.0146	-0.3576	-0.1202	-0.1931	-0.0798	-0.1374
ALPK2	-0.3972	-0.8273	-0.3368	-0.7363	-0.0509	-0.0734	-0.4173	-0.6134	-0.551	-0.5057	-0.678	-0.5865	-0.4086	-0.9098	-0.0443	-0.7042	-0.7302	-0.4906	-0.6195	-0.5822	-0.038	-0.4613	-0.8052	-0.2892	-0.1226	-0.5853	-0.4574	-0.3916	-0.5269	-0.6435	-0.422	-0.4345	-0.1944	-0.8107	-0.1953	-0.4451	-0.3022	-0.1292	-0.5288	-0.272	-0.4727	0.1036	-0.1528	-0.4204	-0.5707	-0.4506	-0.4825	-0.5687	-0.6342
ALPK3	0.02225	0.2795	-0.131	0.42425	-0.0615	0.08175	0.12075	-0.0365	0.0415	-0.203	0.23225	-0.021	-0.25125	0.05125	-0.092	-0.25075	-0.26925	-0.01375	0.18075	-0.18025	-0.2245	0.21625	0.0585	-0.34375	-0.2115	-0.06775	-0.277	-0.28325	0.2375	0.21275	-0.24675	-0.114	0.09975	-0.6035	-0.00475	0.03475	-0.07625	-0.13575	0.0095	0.05875	-0.34725	0.41475	-0.095	0.0565	-0.49075	0.0965	-0.314	0.05775	0.02625
ALPL	0.0556	0.5896	-0.4016	-0.0444	0.0214	0.1138	-0.1256	0.034	0.0016	-0.458	0.00960000000000001	0.1068	-0.044	-0.002	0.034	-0.1742	-0.6778	0.1306	-0.3542	-0.2046	0.103	-0.1398	-0.000400000000000006	-0.131	0.0824	-0.4318	0.1396	-0.0634	-0.3062	0.1794	-0.243	-0.216	0.0496	-0.0082	-0.0926	-0.2464	0.0154	-0.2374	-0.4382	-0.1524	-0.1602	0.2478	-0.134	0.1682	-0.4232	0.0082	-0.0398	-0.7642	-0.2912
ALPPL2	0.379	-0.168	-0.468	-0.077	-0.017	-0.112	0.073	0.17	-0.202	0.086	0.324	-0.103	-0.364	-0.331	-0.067	0.087	-0.215	-0.069	-0.679	-0.114	-0.304	0.364	-0.081	-0.042	-0.457	-0.313	-0.098	0.046	0.379	0.052	-0.204	0.007	0.495	-0.234	0.076	0.103	0.545	-0.193	0.227	0.337	0.203	0.444	0.085	0.218	0.018	0.08	-0.204	0.036	-0.331
ALS2	0.037	-0.204	0.2836	0.2032	0.0754	-0.0696	-0.00219999999999999	0.0976	0.124	0.04	-0.0346	-0.0476	-0.129	0.1138	-0.0114	0.3612	0.0584	0.0884	0.1654	0.1798	-0.0142	0.1848	-0.0038	0.0566	-0.0158	-0.037	0.0632	0.3328	-0.1116	0.1632	-0.0766	0.0086	0.1836	-0.0504	0.0132	0.1308	0.0156	-0.0394	-0.0282	-0.0112	0.0212	0.1092	0.0206	-0.0036	0.0648	-0.0388	0.0892	0.0672	-0.0388
ALS2CL	0.1755	0.0115	-0.1275	0.5905	0.0735	-0.0595	0.1775	0.196	-0.122	0.107	0.0875	0.084	0.0525	-0.381	-0.179	0.106	-0.2465	0.19	0.0395	-0.063	0.00700000000000001	-0.3445	-0.1165	-0.1545	0.0105	-0.0815	0.165	-0.352	0.315	0.275	-0.2355	-0.1575	-0.0965	-0.203	-0.1705	0.0705	0.29	0.2375	-0.045	0.1185	0.2015	-0.1615	-0.155	0.0605	0.246	-0.071	0.163	0.194	-0.0225
ALS2CR11	0.0798888888888889	-0.279888888888889	0.172777777777778	-0.202888888888889	0.0187777777777778	-0.136555555555556	0.0778888888888889	0.0801111111111111	0.000777777777777783	-0.0471111111111111	-0.0181111111111111	-0.0876666666666667	0.00444444444444444	-0.0277777777777778	0.0157777777777778	0.390111111111111	-0.076	-0.139	0.0842222222222222	0.189	-0.0131111111111111	0.148666666666667	-0.0765555555555556	-0.085	-0.00811111111111111	0.269	0.0558888888888889	0.177777777777778	0.0638888888888889	-0.0528888888888889	0.052	-0.0667777777777778	0.0478888888888889	0.0473333333333333	0.117	0.0723333333333333	-0.00600000000000001	-0.00955555555555556	-0.0513333333333333	-0.0741111111111111	0.0975555555555556	0.101333333333333	-0.139	-0.0951111111111111	0.0326666666666667	-0.045	0.0566666666666667	-0.173111111111111	-0.0677777777777778
ALS2CR12	0.04675	-0.2675	0.294	0.0205	0.008	-0.127	0.22225	0.10725	-0.05025	0.14475	0.0215	-0.08875	-0.08725	-0.0785	-0.0485	0.4355	0.03975	-0.134	0.06325	0.2945	-0.12275	0.34075	-0.062	0.13775	-0.082	0.0475	0.05875	0.13825	0.2	0.08575	-0.04475	0.03425	0.10325	-0.09	0.23375	0.12225	0.0735	-0.05775	0.10825	0.06475	0.4435	0.046	-0.05075	-0.00975000000000001	0.034	-0.034	0.104	-0.02625	-0.03575
ALS2CR13	0.03675	-0.27025	0.251875	0.28225	0.104	-0.055125	0.126875	0.032875	-0.00437500000000001	0.061125	0.058375	-0.16175	-0.16875	-0.02375	-0.093125	0.38175	-0.04475	-0.109125	-0.0315	-0.05525	-0.056125	0.06725	-0.136	-0.28575	0.00337500000000001	-0.0165	0.00887500000000001	-0.043	-0.2275	0.069375	-0.048375	-0.110375	0.255125	-0.17475	0.0475	-0.073875	-0.07775	-0.04725	0.024875	0.003	-0.131375	0.138	0.074	0.051875	0.07275	0.039125	-0.045375	-0.019125	-0.281375
ALS2CR2	0.059	0.0555	0.032	0.2565	0.126	-0.0985	0.038	-0.037	-0.0615	0.0795	0.017	-0.121	-0.1085	-0.196	-0.0625	-0.011	-0.2355	-0.1005	0.0285	-0.2365	-0.083	-0.03	0.031	-0.4845	-0.057	0.1275	0.032	-0.185	-0.113	-0.1305	-0.224	-0.179	0.0825	-0.205	-0.0495	-0.02	0.078	-0.2745	-0.1105	-0.1945	-0.254	0.0115	-0.068	0.0445	-0.0185	0.112	-0.131	-0.062	-0.1205
ALS2CR4	0.0963333333333333	-0.178	0.34	0.135666666666667	0.199	-0.177666666666667	0.1	0.0393333333333333	-0.107	0.004	-0.103333333333333	-0.0276666666666667	0.122	0.016	0.014	0.292	0.066	-0.0226666666666667	0.101333333333333	0.168	-0.0466666666666667	0.0603333333333333	-0.048	-0.00666666666666665	-0.00533333333333334	0.223	0.00333333333333334	0.229666666666667	0.131666666666667	-0.00266666666666666	-0.052	-0.024	0.179333333333333	-0.123333333333333	-0.108666666666667	0.0856666666666667	0.0696666666666667	0.027	0.00366666666666667	-0.083	-0.0513333333333333	0.0196666666666667	0.0253333333333333	-0.123333333333333	0.145333333333333	-0.064	-0.078	0.386	-0.170333333333333
ALS2CR8	0.09625	-0.147	0.23325	-0.03675	0.10225	-0.038	0.0915	0.204	0.091	0.1685	0.15375	0.19225	-0.16475	-0.05	0.0945	0.42075	0.307	0.0465	0.123	0.17425	0.108	0.11475	0.221	0.13375	0.2435	-0.08325	0.169	0.36225	0.19225	0.19175	-0.073	0.009	0.25825	0.0495	-0.09025	0.0275	-0.0805	-0.1135	0.004	-0.0155	0.015	0.10325	-0.00275000000000002	-0.02525	0.0665	0.08275	0.0865	0.05975	-0.20225
ALX1	-0.049	-0.078	-0.220333333333333	0.018	-0.0443333333333333	0.126	-0.0593333333333333	0.00633333333333333	-0.0546666666666667	-0.589333333333333	-0.101333333333333	-0.149666666666667	0.178666666666667	-0.156666666666667	0.027	-0.317333333333333	-0.00133333333333333	0.175	-0.203	0.127	-0.103333333333333	-0.458333333333333	0.355333333333333	-0.0763333333333333	0.167333333333333	0.225	0.108666666666667	0.311666666666667	-0.0426666666666667	-0.200333333333333	-0.169	-0.245	-0.12	-0.137666666666667	-0.0143333333333333	-0.11	-0.0476666666666667	0.103333333333333	-0.154333333333333	-0.0383333333333333	0.264	-0.635	-0.0653333333333333	-0.205	-0.142666666666667	0.0783333333333333	0.0663333333333333	-0.108666666666667	-0.114666666666667
ALX3	-0.177	0.703	-0.369	-0.531	-0.155	-0.204	-0.451	-0.161	-0.243	-0.031	-0.688	-0.144	-0.002	-0.365	-0.163	-0.428	-0.377	-0.214	-0.176	-0.28	-0.215	0.019	-0.261	-0.108	-0.201	-0.697	-0.528	-0.505	0.027	-0.262	0.107	-0.109	-0.208	-0.173	-0.082	-0.259	0.055	-0.333	0.12	0.051	-0.009	-0.118	-0.097	-0.061	-0.475	0	0.27	0.401	-0.029
ALX4	0.098	-0.2065	-0.1645	-0.1375	0.238	-0.187	0.2195	0.122	-0.2335	-0.032	0.107	-0.153	-0.0605	-0.191	-0.148	0.4555	-0.16	-0.063	-0.1875	-0.042	-0.28	-0.0805	-0.0905	-0.5485	-0.291	0.0385	0.137	-0.2555	-0.145	-0.055	0.032	0.0425	0.1485	-0.3	-0.21	0.036	0.105	-0.2615	0.086	-0.087	-0.3095	-0.02	0.0035	0.112	0.0365	0.144	-0.304	-0.214	0.0905
AMAC1	0.117	0.101	0.064	-0.065	-0.148	-0.101	0.035	-0.061	0.063	0.182	0.162	-0.071	0.315	-0.156	0.097	0.337	-0.16	0.046	-0.031	0.124	0.222	0.108	0.039	0.829	0.353	-0.084	0.329	-0.16	-0.429	-0.145	0.596	-0.084	0.585	0.182	-0.022	-0.293	0.479	0.237	0.144	0.009	0.661	0.066	0.335	0.171	0.403	0.145	0.061	0.451	0.448
AMACR	0.194	-0.0683333333333333	-0.0316666666666667	-0.319	0.152666666666667	-0.237	-0.0483333333333333	-0.333	-0.0733333333333333	-0.0273333333333333	-0.0516666666666667	-0.143333333333333	0.351666666666667	0.0216666666666667	-0.105333333333333	0.210666666666667	0.0416666666666667	0.154333333333333	0.202	-0.176333333333333	-0.234333333333333	-0.186333333333333	-0.232	-0.058	-0.0563333333333333	-0.245666666666667	-0.00566666666666667	-0.244333333333333	-0.249666666666667	-0.118	0.196333333333333	-0.105333333333333	-0.285666666666667	-0.198	-0.071	0.292666666666667	-0.0946666666666667	0.035	0.000666666666666668	0.049	0.27	0.383333333333333	0.0723333333333333	-0.0643333333333333	0.148666666666667	-0.0346666666666667	-0.0196666666666667	0.0753333333333333	0.577333333333333
AMBN	-0.242	-0.058	0.2045	-0.082	0.204	0.117	-0.313	-0.1895	-0.0555	0.074	-0.227	-0.225	-0.0655	-0.0645	-0.134	0.0435	-0.09	-0.097	-0.0735	-0.369	-0.1025	-0.2485	0.1625	-0.0545	-0.0845	0.157	0.0635	-0.051	0.1545	-0.0225	-0.0205	-0.1745	-0.198	0.027	0.00750000000000001	-0.114	-0.086	-0.167	0.05	-0.0385	-0.321	-0.1555	-0.0915	0.1185	-0.275	-0.121	-0.0815	0.078	-0.083
AMBP	0.358	0.349	0.38	0.2935	0.2075	0.195	-0.0195	0.3925	0.099	-0.162	0.35	0.228	0.1365	0.4975	0.2585	0.359	0.113	0.3555	0.221	0.2195	0.149	0.2535	0.6245	-0.1015	0.129	0.122	0.2095	0.3035	0.346	0.215	-0.148	0.291	0.184	0.22	0.382	-0.0635	0.3255	-0.0275	0.419	0.1145	0.0075	0.207	0.1695	0.1265	0.2135	0.173	-0.00899999999999999	0.14	0.431
AMBRA1	0.322923076923077	-0.233615384615385	0.0351538461538462	0.191846153846154	0.252076923076923	-0.0297692307692308	0.396538461538462	0.395923076923077	0.0394615384615385	0.0843076923076923	-0.0390769230769231	-0.00215384615384615	0.00238461538461538	-0.445538461538462	0.0384615384615385	0.827230769230769	-0.059	-0.110307692307692	0.209846153846154	0.273153846153846	-0.0436923076923077	0.113076923076923	-0.000538461538461542	-0.0105384615384615	-0.0382307692307692	0.0513076923076923	-0.0436153846153846	-0.259153846153846	-0.0622307692307692	-0.0206153846153846	-0.00215384615384615	-0.0307692307692308	0.301692307692308	-0.148384615384615	0.143	0.0590769230769231	0.0261538461538461	-0.106384615384615	0.004	-0.0195384615384615	0.122384615384615	0.0262307692307692	-0.0836923076923077	0.00969230769230769	0.139	-0.0471538461538462	-0.102384615384615	0.256384615384615	0.0176153846153846
AMD1	-0.3635	-0.2135	-0.2065	0.501	-0.1865	-0.168	-0.1405	-0.417	-0.0125	-0.055	-0.103	0.085	0.0455	0.1195	-0.075	0.1195	0.127	-0.057	0.31	-0.102	-0.3385	-0.2865	-0.53	-0.3195	-0.2215	-0.189	-0.7045	0.0955	-0.0275	0.0935	0.167	0.217	0.1705	-0.294	-0.3635	-0.094	-0.088	0.143	-0.138	-0.1155	-0.4465	-0.4975	0.1315	-0.387	-0.0605	-0.1515	-0.2205	-0.0695	-0.486
AMDHD1	-0.117	0.1085	0.05	-0.224	-0.044	0.255	0.0155	0.169	0.0725	-0.555	0.028	-0.225	-0.07	-0.405	-0.1305	-0.3135	0.0015	0.095	0.203	0.169	0.0935	-0.167	0.1965	0.283	0.1595	0.135	0.142	0.059	0.178	-0.002	-0.056	-0.143	0.178	0.152	0.269	0.128	0.2675	0.1285	-0.106	-0.0155	0.285	-0.1105	0.1155	0.18	0.1205	0.044	0.3285	-0.1135	0.583
AMDHD2	-0.357	0.082	-0.506	0.491	-0.106	0.427	0.392	-0.31	0.554	0.628	0.697	0.347	0.022	0.56	0.199	-0.168	0.22	0.472	0.06	0.007	-0.165	-0.092	0.725	-0.408	0.447	0.227	0.327	0.455	0.373	0.404	0.134	0.176	0.162	0.096	0.447	-0.121	0.116	0.352	-0.083	0.074	-0.149	0.124	-0.373	0.25	0.226	0.462	0.493	0.18	0.336
AMFR	0.0755	-0.16525	0.00825	0.193	0.031	-0.0685	0.2055	-0.2015	0.029	0.06875	0.133	0.239	-0.22475	-0.229	-0.0555	-0.000749999999999994	0.01625	0.274	-0.027	0.11275	0.02975	0.132	0.461	-0.2455	0.000750000000000001	0.15125	-0.29975	0.171	-0.10425	0.349	0.28475	0.27625	-0.0365	-0.00225	0.23825	-0.35325	0.13025	-0.00125	0.05225	-0.014	-0.0275	0.29625	-0.086	0.0985	0.024	0.111	-0.02625	0.22275	-0.116
AMH	0.292	0.088	-0.449	0.552	-0.06	-0.076	-0.08	0.015	-0.086	0.017	0.327	0.069	-0.257	-0.105	0.015	-0.043	-0.168	-0.001	-0.467	-0.162	-0.277	0.098	-0.191	-0.482	-0.201	-0.106	-0.061	-0.151	0.097	0.104	-0.085	-0.192	0.046	-0.336	0.08	-0.183	0.33	-0.37	0.095	0.104	-0.235	0.235	-0.006	0.27	0.056	-0.007	-0.536	-0.178	0.373
AMHR2	-0.191	-0.06	-0.065	-0.019	0.343	0.08	-0.157	-0.196	-0.137	-0.018	0.041	0.13	-0.049	0.032	-0.106	-0.337	-0.156	0.216	0.045	0.266	-0.232	-0.38	0.301	-0.078	-0.093	0.006	-0.019	-0.053	-0.124	0.061	0.108	-0.283	0.224	-0.152	0.187	0.031	0.048	0.139	-0.016	0.158	0.142	0.082	0.196	-0.018	0.112	0.031	0.147	0.169	-0.193
AMICA1	-0.109	-0.418	0.0665	0.546	0.3285	-0.0485	-0.073	-0.229	-0.5665	0.1985	0.097	0.0685	-0.0995	-0.344	0.054	-0.325	-0.74	0.0055	0.2	-0.1515	0.035	-0.0805	0.0155	-0.1225	0.0335	-0.1025	-0.121	-0.102	0.019	-0.1555	-0.284	0.026	0.116	-0.1695	0.1235	-0.0215	-0.017	-0.1665	-0.384	-0.3135	-0.044	0.1845	-0.0295	0.011	0.1275	0.0975	-0.1995	0.168	-0.047
AMIGO2	0.071	0.435	0.0395	0.3995	0.329	-0.2215	-0.141	-0.366	0.062	-0.089	-0.1595	0.023	0.354	0.3355	-0.063	-0.6595	-0.019	0.1265	-0.2275	0.206	-0.0395	-0.133	0.3635	0.1095	0.1245	0.182	-0.0295	0.4965	-0.1405	0.107	-0.137	-0.1305	-0.1235	0.223	-0.0355	-0.063	-0.1095	0.29	-0.1555	-0.081	-0.1085	-0.288	-0.186	-0.432	-0.158	-0.1865	0.179	0.2195	-0.294
AMMECR1	0.035125	0.207875	-0.221625	0.626125	0.342125	0.241	0.371125	0.080625	0.560625	-0.616625	0.4975	0.284125	0.044625	0.512875	0.05325	0.213	0.61725	0.313	0.027625	0.31275	0.08375	-0.013	-0.003875	0.686625	0.21375	0.94025	0.063375	0.377375	0.6655	0.18	0.464625	-0.06025	0.706	0.514625	0.35525	-0.034	-0.03225	0.170375	-0.2645	-0.072375	0.438875	0.302875	0.021875	-0.039125	-0.035875	0.016375	0.0345	0.712875	0.1565
AMMECR1L	-0.049	-0.295333333333333	-0.00866666666666666	0.3	0.105666666666667	-0.197666666666667	-0.03	-0.014	-0.062	-0.0733333333333333	-0.0553333333333333	-0.0133333333333333	-0.0783333333333333	-0.043	0.053	0.054	-0.016	-0.109666666666667	0.139666666666667	0.267666666666667	0.0216666666666667	0.022	-0.150333333333333	0.415	-0.0216666666666667	0.151666666666667	0.0343333333333333	-0.0253333333333333	-0.313666666666667	-0.108	0.0963333333333333	-0.0516666666666667	0.175666666666667	-0.260666666666667	-0.047	0.106333333333333	0.078	0.00599999999999999	-0.0976666666666667	-0.0686666666666667	-0.0806666666666667	0.0573333333333333	-0.0263333333333333	-0.206666666666667	0.002	-0.169	0.051	0.174333333333333	-0.192
AMN	-0.431	0.003	0.221	-0.179	0.457	0.05	-0.363	-0.023	0.071	-0.367	-0.281	-0.03	-0.018	0.043	-0.029	-0.132	-0.452	-0.099	0.32	-0.454	-0.354	0.105	-0.18	-0.465	-0.217	-0.837	-0.097	-0.74	-0.233	0.399	-0.235	0.086	-0.149	-0.928	-0.177	-0.661	-0.263	-0.31	-0.4	-0.047	-0.725	0.346	0.135	0.154	0.367	0.107	0.117	0.269	-0.468
AMN1	-0.27625	0.0615	0.21225	0.0925	0.304	0.38275	0.03875	0.32125	0.20975	0.3205	0.111	0.07275	-0.113	0.3255	0.09325	-0.2765	0.144	-0.19475	-0.08625	0.1	0.2105	0.85875	0.43375	-0.1595	0.20425	0.01175	-0.20375	0.11875	-0.09	0.27375	0.1575	0.391	0.50375	0.0235	0.282	-0.032	0.169	0.21175	-0.05725	0.1715	-0.11375	0.352	0.121	0.103	0.15275	0.187	0.358	0.03625	-0.23325
AMOT	0.2112	0.424	-0.2828	0.5982	0.3516	0.3538	0.269	0.0822	0.602	-0.5444	0.422	0.089	-0.044	0.489	0.0188	0.1178	0.584	0.1078	0.2116	0.345	-0.0254	-0.0258	0.035	0.497	0.3104	0.7136	-0.1176	0.3752	0.599	0.4182	0.3164	-0.1536	0.658	0.4582	0.2756	-0.1342	0.1066	0.1792	-0.2264	-0.00699999999999999	0.3794	0.3078	0.0168	-0.109	-0.012	-0.056	-0.0382	0.9404	0.1358
AMOTL1	0.0321428571428571	-0.268428571428571	-0.318428571428571	0.170857142857143	-0.0162857142857143	-0.00857142857142857	-0.100857142857143	-0.321714285714286	-0.481857142857143	0.104571428571429	0.147571428571429	-0.02	-0.179285714285714	-0.226428571428571	0.0875714285714286	-0.297714285714286	-0.696	-0.226714285714286	0.0392857142857143	-0.142285714285714	0.007	0.127571428571429	0.0301428571428571	-0.0955714285714286	-0.0835714285714286	-0.0367142857142857	0.119714285714286	0.0524285714285714	-0.00828571428571428	-0.0488571428571429	-0.114857142857143	0.007	0.0595714285714286	0.0795714285714286	-0.00242857142857143	-0.0404285714285714	-0.0192857142857143	-0.327857142857143	-0.101	-0.333857142857143	0.118	-0.119	-0.185714285714286	-0.000571428571428576	-0.0917142857142857	0.0355714285714286	-0.210142857142857	-0.003	0.187714285714286
AMOTL2	0.011	-0.202	-0.01	0.241	0.024	0.0405	0.002	-0.0415	0.0755	0.27	0.0245	0.3955	-0.085	-0.128	0.1315	-0.0585	-0.3825	0.282	0.2745	0.00949999999999999	-0.148	-0.2395	0.325	-0.7015	-0.143	0.001	-0.055	0.353	-0.1355	0.1125	-0.0435	0.0835	-0.158	-0.0285	0.279	0.0365	-0.158	-0.012	0.00600000000000001	0.0535	-0.175	-0.261	0.0095	0.223	-0.044	-0.104	-0.1065	-0.123	-0.042
AMPD1	-0.1205	0.309	0.013	-0.1545	-0.2365	-0.011	-0.45	-0.2725	0.0375	0.045	-0.211	-0.001	-0.1935	-0.05	-0.062	-0.4605	-0.1585	-0.1955	0.0875	-0.26	-0.0985	-0.2995	-0.007	0.2795	-0.0335	-0.9335	-0.1005	0.024	0.011	0.017	-0.027	0.00749999999999999	-0.1155	0.141	-0.21	-0.405	-0.3765	-0.1625	-0.0975	0.0085	0.024	-0.256	-0.0985	-0.00700000000000001	-0.6765	-0.107	0.0595	-0.016	0.163
AMPD2	-0.15	0.841	-0.109	0.307	0.061	0.131	-0.082	0.004	0.022	0.358	0.29	0.416	0.129	0.184	0.226	-0.159	0.051	0.427	0.031	-0.247	0.199	0.006	-0.536	0.022	0	-0.33	0.335	0.089	0.554	0.294	0.14	0.15	0.077	0.119	0.128	-0.162	0.287	-0.177	0.222	0.056	-0.163	0.077	0.095	0.237	-0.511	0.136	-0.147	-0.115	0.038
AMPD3	0.2934	-0.1966	-0.0704	0.382	0.271	-0.0956	0.3686	0.386	0.0932	0.112	0.1428	0.0612	-0.0898	-0.3638	-0.0144	0.5466	-0.1214	-0.0598	-0.167	0.2578	0.1302	-0.0332	-0.1312	-0.195	0.0106	0.1338	0.0266	-0.0936	-0.0506	0.0108	-0.126	-0.0284	0.1646	-0.2344	0.0658	-0.0592	0.119	-0.2674	-0.3356	-0.0152	0.0796	-0.068	-0.2046	-0.0228	0.0852	-0.0336	-0.2836	0.0666	-0.0996
AMPH	0.5314375	0.5006875	0.0844375	0.173375	0.091375	-0.03725	0.2154375	0.5691875	0.3970625	0.4688125	0.145625	0.26475	-0.070625	0.282	0.004125	0.2904375	0.45	0.42225	0.2786875	0.5779375	0.148375	0.0509375	0.408125	0.080875	0.1318125	-0.0805625	0.1174375	0.354875	0.0259375	0.0345625	0.4746875	0.3299375	0.1609375	0.09975	0.2333125	0.2484375	0.259125	0.282625	0.1331875	0.074375	0.2575	0.3093125	0.065625	0.08825	0.01875	0.279375	0.312	-0.0781875	0.416375
AMT	-0.119	-0.553	-0.339	0.115	0.074	-0.305	-0.302	-0.201	-0.308	-0.029	-0.204	-0.135	0.004	-0.797	-0.342	-0.155	-0.432	-0.078	-0.192	-0.279	-0.541	-0.427	-0.153	-0.276	-0.31	-0.241	-0.35	-0.629	-0.361	-0.102	-0.252	-0.316	-0.289	-0.345	-0.275	0.046	-0.032	0.18	0.126	-0.163	-0.204	-0.278	0.062	-0.066	0.058	-0.145	-0.101	0.06	-0.367
AMTN	-0.00900000000000001	-0.1025	-0.0145	-0.114	0.158	0.135	-0.3375	0.0385	0.2455	0.2575	0.0705	0.211	-0.131	0.298	0.061	0.261	0.1965	0.162	0.1865	-0.0485	0.184	-0.1625	0.176	-0.453	-0.026	0.2145	0.348	0.3705	0.02	0.2425	-0.0125	0.126	-0.1275	0.213	-0.1435	-0.158	-0.02	-0.151	0.1235	-0.0775	-0.4135	-0.049	-0.089	0.0915	-0.2785	0.0635	-0.2305	-0.148	-0.09
AMY1A	-0.183	0.286	-0.01	-0.577	-0.251	-0.071	-0.914	-0.29	0.182	-0.209	0.152	0.021	0.172	0.171	0.139	-0.325	0.282	0.127	0.02	-0.219	0.07	-0.676	0.058	0.166	0.381	0.145	0.302	0.028	-0.151	0.13	-0.052	-0.011	-0.648	0.458	-0.17	-0.606	-0.637	-0.363	0.446	-0.085	-0.482	-0.485	-0.011	-0.294	-1.16	-0.003	-0.008	1.42	0.177
AMY2A	-0.831	-0.308	0.236	-1.3	0.249	-0.16	-1.371	-0.383	0.102	-1.118	-0.394	0.031	0.782	0.554	0.183	0.623	0.206	0.467	0.46	-0.225	-0.308	-1.531	0.378	0.146	1.283	0.087	0.982	0.248	0.249	-0.406	-0.016	-0.381	0.067	-0.293	-0.411	-0.124	-0.68	0.25	-0.473	0.415	-1.181	-1.134	0.059	-0.245	0.168	-0.114	-0.183	1.063	-0.714
AMY2B	-0.0445	0.2175	-0.325	-0.5625	-0.192	-0.085	-0.651	-0.28	-0.1175	-0.0805	-0.4675	-0.3415	0.1445	0.0225	-0.0455	-0.57	0.122	-0.2975	0.1715	-0.5145	0.1185	-0.5495	-0.233	-0.2555	0.068	-0.7475	0.164	-0.1935	-0.192	-0.2035	-0.1155	-0.2495	-0.494	0.224	-0.299	-0.6055	-0.229	-0.1265	-0.4425	-0.0475	0.0525	-0.414	-0.168	-0.426	-0.7655	-0.25	0.169	-0.27	0.191
AMZ1	0.672666666666667	1.064	0.011	0.757666666666667	0.102666666666667	0.428333333333333	0.593	0.595	0.341666666666667	0.706	0.584666666666667	0.664333333333333	-0.111333333333333	0.173333333333333	0.225	0.371333333333333	0.12	0.580666666666667	0.127333333333333	0.524333333333333	0.186333333333333	0.418	0.402	-0.0376666666666667	-0.033	0.0603333333333333	0.205333333333333	0.429666666666667	0.573333333333333	0.37	0.595	0.485333333333333	0.538	0.691	0.506333333333333	0.169333333333333	0.599333333333333	0.160333333333333	0.302333333333333	0.173333333333333	0.263333333333333	0.651	0.0716666666666667	0.413333333333333	0.172333333333333	0.438333333333333	0.217666666666667	-0.0593333333333333	0.742666666666667
AMZ2	-0.0545	-0.3985	-0.0765	0.9765	-0.1515	-0.1895	-0.309	-0.199	0.094	0.045	-0.0205	0.196	0.118	-0.2435	0.0815	-0.0425	-0.092	0.121	-0.657	-0.018	-0.1	-0.1335	0.156	-0.0475	0.26	0.0165	0.305	0.194	-0.088	0.195	0.2545	-0.166	0.7035	-0.2185	-0.2235	-0.0725	0.262	-0.1775	0.005	-0.308	-0.6035	-0.309	0.2075	-0.0875	0.0295	0.3115	-0.1155	0.3055	-0.5055
ANAPC1	0.254285714285714	-0.196714285714286	0.150285714285714	0.586285714285714	0.206714285714286	0.0468571428571429	0.0722857142857143	0.064	0.133428571428571	0.145428571428571	0.108142857142857	0.170142857142857	-0.107714285714286	-0.130714285714286	0.0928571428571429	0.0594285714285714	-0.0204285714285714	0.0771428571428572	0.136285714285714	0.220142857142857	0.001	0.220428571428571	0.088	-0.586571428571429	-0.018	0.0314285714285714	0.0511428571428571	0.0985714285714286	-0.035	0.0707142857142857	-0.0221428571428571	0.208	0.349571428571429	0.00985714285714285	0.136857142857143	0.0138571428571429	0.100714285714286	-0.115714285714286	0.0811428571428572	0.0244285714285714	0.0484285714285714	0.101714285714286	-0.118142857142857	0.0734285714285714	0.175428571428571	0.0852857142857143	0.0854285714285714	-0.111571428571429	-0.111428571428571
ANAPC10	-0.171333333333333	-0.151833333333333	-0.0686666666666667	-0.209166666666667	0.0293333333333333	-0.211333333333333	-0.540833333333333	-0.186666666666667	0.0161666666666667	0.0486666666666667	-0.324833333333333	-0.0838333333333333	0.0475	0.179166666666667	-0.055	-0.031	0.140833333333333	-0.123	0.0135	-0.289833333333333	-0.101	-0.571833333333333	-0.0248333333333333	-0.0438333333333333	-0.102	-0.290666666666667	0.00383333333333333	-0.100666666666667	-0.0743333333333333	-0.321333333333333	-0.0566666666666667	-0.138333333333333	-0.856833333333333	-0.727833333333333	-0.3885	-0.207333333333333	-0.2565	-0.178666666666667	0.0396666666666667	0.062	-0.364833333333333	-0.3545	-0.136	-0.156666666666667	-0.431	-0.205666666666667	-0.218166666666667	0.024	-0.1195
ANAPC11	-0.065	0.051	-0.151	0.202	-0.344	-0.229	-0.187	-0.071	-0.127	-0.016	0.021	0.177	-0.095	-0.2	-0.146	-0.069	-0.008	0.045	-0.447	-0.185	-0.296	0.05	-0.037	0.167	-0.138	0.083	-0.226	-0.165	0.212	0.039	0.067	-0.265	0.382	-0.176	-0.031	-0.067	0.026	0.068	0.097	-0.3	-0.493	-0.219	-0.015	-0.016	-0.145	0.285	-0.267	-0.043	-0.264
ANAPC2	0.418	0.119	0.184	0.258	-0.052	-0.046	-0.342	0.174	-0.085	0.07	0.155	0.156	0.093	0.076	0.164	-0.045	-0.304	0.403	-0.493	-0.161	-0.413	-0.308	0.618	-0.262	-0.175	0.047	-0.149	-0.163	0.587	0.266	-0.532	0.058	-0.12	-0.109	0.266	0.056	0.27	-0.196	0.654	0.225	-0.304	0.074	0.096	-0.182	0.077	-0.2	-0.148	0.465	0.341
ANAPC4	-0.2305	-0.09525	0.03325	-0.067	0.15525	0.04	-0.12725	-0.09725	0.16125	0.09825	-0.065	0.06325	-0.19375	0.1135	0.03575	-0.30725	0.235	0.04275	0.0675	-0.2325	0.2195	-0.2515	-0.052	-0.10275	0.20425	0.0215	0.105	0.155	-0.02125	0.10925	-0.37875	0.041	-0.20525	0.11375	-0.51325	-0.1975	-0.15675	-0.2175	-0.13475	-0.03975	-0.28575	-0.3665	-0.1925	-0.194	-0.33775	-0.075	-0.2165	-0.0267499999999999	-0.088
ANAPC5	-0.122666666666667	-0.116666666666667	0.190333333333333	0.0233333333333333	0.171666666666667	0.254666666666667	-0.0343333333333333	0.181	0.154	0.141	0.123333333333333	0.027	0.264333333333333	-0.548333333333333	0.119	-0.286333333333333	-0.0753333333333333	0.206	0.145333333333333	-0.019	0.119	-0.459	0.503333333333333	-0.151333333333333	0.168666666666667	-0.226333333333333	0.148333333333333	0.161	0.0853333333333333	0.442	0.0103333333333333	0.454333333333333	0.421666666666667	-0.111666666666667	0.415666666666667	-0.037	0.229	0.307	0.157666666666667	0.093	-0.129	-0.116	0.103333333333333	0.06	0.044	0.0516666666666667	0.326333333333333	0.087	0.185333333333333
ANAPC7	0.1045	-0.383	0.04	0.2225	-0.149	0.086	-0.1575	0.1935	-0.081	-0.6165	0.1295	-0.104	0.1465	-0.5965	0.022	-0.358	-0.343	0.1025	-0.2505	-0.0085	-0.032	-0.486	0.409	0.1125	0.1205	-0.302	-0.1025	-0.1955	0.161	0.0315	-0.0615	0.041	0.2815	-0.2005	0.1605	0.056	0.106	0.155	0.0065	-0.0825	0.085	-0.216	-0.0855	-0.139	0.0595	-0.061	0.279	0.3675	-0.1245
ANG	-0.353	0.01	0.153	-0.042	0.145	0.002	-0.201	-0.245	0.131	-0.507	-0.23	0.182	0.3	0.397	0.092	-0.149	-0.322	0.161	0.196	-0.184	0.078	0.216	-0.014	-0.396	-0.209	-0.281	-0.04	-0.236	-0.632	0.329	-0.25	0.173	0.187	-0.121	0.131	-0.976	-0.246	-0.143	-0.446	-0.011	-0.149	0.449	0.362	0.376	0.135	-0.137	0.074	0.11	-0.107
ANGEL1	0.346	-0.139	-0.0085	0.077	0.322	-0.0205	-0.524	-0.1845	-0.0815	-0.4005	-0.1325	0.115	-0.19	0.169	0.0865	-0.1395	0.0265	0.0365	0.0355	-0.2075	-0.0935	0.2865	0.03	-0.5055	-0.1665	-0.2275	0.1525	-0.2815	-0.262	0.2635	-0.249	-0.057	-0.1855	-0.436	-0.37	-0.49	-0.1425	-0.2	-0.201	0.226	-0.529	-0.0555	0.1	0.056	0.1595	-0.0225	0.059	0.1765	-0.021
ANGEL2	0.581	0.384	0.2115	0.3555	0.0975	0.1565	-0.105	-0.001	0.004	0.0705	0.0015	-0.1055	0.0755	-0.097	-0.0665	-0.1135	-0.2315	-0.207	0.0295	-0.253	-0.2975	0.155	0.05	-0.3115	-0.135	0.3465	-0.192	-0.338	-0.0275	-0.2445	-0.0885	-0.037	-0.2315	-0.116	0.067	0.281	0.1025	0.238	0.0015	-0.204	-0.3945	0.4475	0.0585	0.136	0.2755	-0.106	-0.059	0.559	-0.365
ANGPT1	-0.0698666666666667	0.2874	0.202533333333333	0.253266666666667	-0.0160666666666667	0.0318	-0.264666666666667	0.0866	0.6656	0.691933333333333	0.156	0.514533333333333	0.141466666666667	-0.0368	-0.0908	0.189933333333333	0.484466666666667	0.0797333333333334	-0.2494	0.0814	-0.0838	-0.249333333333333	-0.156466666666667	0.5558	0.00473333333333333	-0.0627333333333333	-0.0192666666666667	0.144733333333333	-0.234	0.6086	-0.1854	0.386	0.0056	-0.287266666666667	0.0126	0.00480000000000001	0.0688	0.2334	-0.0862666666666667	-0.0868	0.0024	-0.00113333333333333	-0.0112666666666667	0.173	-0.181733333333333	0.226666666666667	0.063	0.8798	0.114466666666667
ANGPT4	0.2435	0.3155	-0.43625	0.1835	0.455	0.07225	1.0905	0.581	-0.547	-0.49225	0.055	-0.17125	-0.319	0.0825	-0.1195	0.2405	-0.72425	-0.4285	-0.60275	-0.0545	-0.19725	0.54125	-0.15275	0.3855	-0.19375	0.7855	-0.387	-0.37375	0.5265	0.04675	-0.06025	-0.1145	0.6275	0.41225	0.3635	0.08675	-0.04275	-0.199	0.38825	0.227	0.72175	0.4655	0.04425	0.07625	0.6405	0.52175	-0.586	0.148	0.56675
ANGPTL4	-0.141	0.214	0.239	0.416	0.063	0.226	0.585	0.485	0.253	0.31	0.34	0.235	0.003	-0.014	0.223	0.11	-0.268	0.179	0.489	0.329	-0.111	0.384	0.191	-0.603	-0.308	0.116	0.135	-0.083	0.356	0.479	0.4	0.143	0.566	-0.051	-0.082	-0.155	0.493	-0.229	0.176	-0.119	-0.205	0.143	0.237	0.322	0.286	0.314	0.052	0.192	0.17
ANGPTL5	-0.0525	-0.25675	-0.1905	-0.12975	0.074	-0.185	-0.238	-0.3705	-0.559	0.01325	-0.12025	-0.10725	-0.1285	-0.5285	-0.16725	-0.50075	-0.48225	-0.1745	-0.079	-0.2835	-0.10725	-0.20325	-0.04125	-0.0715	-0.16575	0.01175	-0.0855	-0.08425	0.0125	-0.22325	-0.156	-0.182	-0.03675	-0.17625	-0.09225	0.02875	-0.0565	-0.14525	-0.11	-0.306	-0.13825	-0.089	-0.03275	0.0985	-0.023	0.018	-0.31175	-0.019	-0.0715
ANK1	-0.223090909090909	0.155909090909091	0.034	0.041	0.196	0.285	0.06	0.404727272727273	-0.0117272727272727	0.500909090909091	0.496	0.145090909090909	0.156181818181818	-0.0836363636363636	-0.0354545454545455	0.436	-0.0649090909090909	0.237181818181818	-0.269636363636364	0.108545454545455	0.0197272727272727	0.0866363636363636	-0.0953636363636364	-0.0560909090909091	-0.0190909090909091	0.104454545454545	0.0544545454545454	0.0265454545454545	-0.0356363636363636	0.726272727272727	-0.0114545454545454	0.549272727272727	-0.0687272727272727	-0.147272727272727	0.180545454545455	0.0972727272727273	0.472090909090909	-0.390545454545455	-0.00681818181818182	0.138545454545455	-0.218454545454545	0.308	0.0803636363636364	0.433272727272727	0.0246363636363636	0.467909090909091	-0.504818181818182	0.935454545454545	0.409727272727273
ANK2	-0.176666666666667	-0.00157142857142857	-0.130904761904762	-0.21747619047619	-0.0191904761904762	-0.0628571428571429	-0.365904761904762	-0.18352380952381	0.0181428571428571	0.135714285714286	-0.177714285714286	-0.0297142857142857	-0.0856666666666667	-0.174666666666667	0.0651904761904762	-0.0441428571428571	0.111190476190476	-0.0756190476190476	-0.00823809523809523	-0.142047619047619	0.0617619047619048	-0.29452380952381	-0.0181428571428572	0.0658571428571429	-0.0262380952380953	-0.126428571428571	0.10952380952381	0.106904761904762	0.119333333333333	-0.0416666666666667	-0.0303333333333333	-0.061	-0.285857142857143	-0.450142857142857	-0.285	-0.19847619047619	-0.119285714285714	-0.148428571428571	0.0225238095238095	-0.0215238095238095	-0.446952380952381	-0.353857142857143	-0.16047619047619	-0.000238095238095244	-0.443047619047619	-0.00304761904761905	-0.255047619047619	-0.122238095238095	-0.0925238095238095
ANK3	0.0927727272727273	-0.212409090909091	0.109954545454545	-0.288181818181818	-0.261636363636364	-0.139954545454545	-0.211772727272727	0.0290909090909091	-0.586090909090909	-0.621136363636364	-0.356090909090909	0.0025	0.222636363636364	-0.0573181818181818	0.0599545454545455	-0.378181818181818	0.0574545454545455	0.1885	-0.161954545454545	-0.172818181818182	-0.0130454545454545	-0.190454545454545	-0.0546363636363636	0.0310454545454545	0.156409090909091	0.00236363636363636	0.0384545454545454	0.00477272727272727	-0.0663636363636364	-0.136363636363636	-0.091	-0.4505	0.0773181818181818	-0.637636363636364	-0.278863636363636	-0.0178181818181818	-0.122045454545455	-0.120772727272727	-0.0212727272727273	-0.0556363636363636	-0.192863636363636	-0.323	-0.2135	-0.0871363636363636	-0.0621363636363636	-0.108045454545455	-0.154363636363636	-0.096	-0.0657727272727273
ANKAR	0.11975	-0.10375	0.3	0.006	-0.071	-0.1935	0.10925	0.23375	0.07775	0.072	0.0445	0.0225	0.00425	0.02525	0.1285	0.37125	0.253	-0.000249999999999996	0.11225	0.09275	0.0155	0.109	-0.0925	0.22975	0.0775	0.06125	0.1555	0.32725	0.077	0.10775	-0.045	0.10625	0.2015	0.008	0.039	0.07625	0.02275	0.04425	0.1155	-0.0355	0.1185	0.0295	0.15225	0.01125	0.019	0.05575	0.023	-0.07675	-0.18225
ANKDD1A	-0.3945	0.3035	-0.18	-0.3295	-0.309	-0.2685	-0.0545	-0.027	-0.0785	-0.6855	-0.1505	-0.1865	-0.084	0.135	-0.3095	-0.3595	-0.15	-0.066	-0.534	-0.195	-0.1305	-0.089	-0.149	0.334	-0.06	-0.1275	-0.2025	-0.2085	0.1625	-0.3065	-0.229	-0.2205	-0.1345	-0.706	-0.011	0.037	-0.312	0.1155	-0.384	0.2265	-0.043	-0.12	0.098	-0.2095	-0.4465	0.0425	-0.215	0.057	-0.2175
ANKFN1	0.0393809523809524	0.175619047619048	-0.0190952380952381	-0.303142857142857	-0.238809523809524	0.0543333333333333	0.0144761904761905	-0.111857142857143	0.0474761904761905	0.127380952380952	0.116095238095238	0.0156666666666667	0.172619047619048	0.0238571428571429	0.0551428571428572	0.0664761904761905	0.00523809523809523	-0.0450952380952381	-0.450714285714286	-0.094	0.0221904761904762	0.268761904761905	-0.0423333333333333	-0.0885714285714286	0.0897142857142857	0.0959523809523809	0.0868095238095238	0.158761904761905	0.00542857142857143	-0.0516666666666667	0.276333333333333	0.0289047619047619	0.439285714285714	0.0877619047619047	0.0274285714285714	0.00247619047619047	0.196571428571429	-0.0205714285714286	0.0599523809523809	-0.0196190476190476	0.023952380952381	-0.167619047619048	0.0346666666666667	0.0854761904761905	0.140952380952381	0.262666666666667	0.120952380952381	0.363523809523809	0.0735714285714286
ANKFY1	-0.139166666666667	-0.5725	-0.445	0.0386666666666667	-0.239166666666667	-0.176833333333333	-0.189666666666667	-0.311	-0.540333333333333	-0.459833333333333	-0.219166666666667	-0.429833333333333	-0.151833333333333	-0.216333333333333	-0.095	-0.318	-0.273666666666667	-0.445666666666667	-0.510166666666667	-0.292833333333333	-0.227166666666667	-0.345166666666667	-0.5695	-0.5415	-0.0808333333333333	-0.547333333333333	-0.1135	-0.329333333333333	0.0206666666666667	0.604333333333333	-0.314333333333333	-0.128666666666667	-0.15	-0.738833333333333	-0.388166666666667	-0.436	-0.331166666666667	-0.0945	-0.0065	-0.289666666666667	-0.274166666666667	-0.288333333333333	-0.1115	-0.233333333333333	-0.503333333333333	-0.346833333333333	-0.532333333333333	-0.675	-0.341666666666667
ANKH	0.3844	-0.0245	0.1294	-0.1588	0.1204	-0.0248	0.5168	-0.1791	-0.00929999999999999	0.0474	0.1446	0.000999999999999993	0.5217	-0.0482	0.0073	0.3105	0.055	0.2411	0.096	-0.2156	0.0646	-0.0058	-0.0807	-0.0912	0.0723	0.1123	0.0022	-0.0544	-0.000600000000000002	0.116	0.3107	0.024	-0.1931	-0.0565	0.11	0.2468	-0.0287	-0.0216	-0.0844	0.008	0.3412	0.5188	-0.0265	-0.0379	0.0913	0.0562	-0.0286	0.0757	0.3404
ANKHD1	-0.193625	0.185625	0.060875	-0.068125	0.1795	-0.046125	-0.344375	-0.191625	0.094	0.110625	0.190875	0.058	-0.076	-0.02475	0.100625	-0.40525	0.067875	0.318625	0.18125	-0.135625	0.05925	-0.02225	0.067875	0.110125	0.029125	0.05825	0.07625	0.043125	0.00662499999999999	-0.00424999999999999	0.220125	-0.018625	-0.160875	-0.051875	-0.144875	0.243125	-0.310375	0.052	-0.032625	-0.088	-0.2815	-0.1845	0.12075	-0.03925	0.147375	-0.0765	0.00687499999999999	-0.00124999999999998	-0.349875
ANKHD1-EIF4EBP3	-0.714	-0.476	-0.132	0.191	-0.054	-0.459	-0.54	-0.41	-0.142	-0.086	-0.062	-0.129	0.04	-0.182	-0.098	-0.499	-0.278	-0.222	0	-0.52	-0.293	-0.384	-0.224	-0.38	-0.254	-0.172	-0.369	-0.163	0.166	-0.4	-0.132	-0.253	-0.43	-0.481	-0.318	-0.019	-0.237	-0.349	-0.361	-0.256	-0.722	-0.635	-0.109	-0.201	-0.13	-0.082	-0.329	-0.207	-0.685
ANKIB1	0.5117	-0.0396	0.153	0.377	0.0303	0.1559	0.1489	0.3203	0.3921	-0.5036	0.0104	0.2793	-0.0395	0.2136	0.0329	0.4097	0.3629	0.2137	0.4085	0.3551	0.1838	0.0481	0.2939	-0.0038	0.1338	-0.2287	0.03	0.0465	-0.0801	0.1362	-0.0393	0.3016	0.2639	0.1323	0.2227	0.2453	0.5626	0.3702	-0.0165	0.0537	0.049	0.4363	0.0237	0.0173	0.0184	0.2433	0.3267	0.0725	0.3709
ANKK1	-0.301	-0.544	-0.533	-0.621	0.068	-0.117	-0.019	-0.352	-0.601	-0.26	-0.107	-0.526	-0.804	-0.693	-0.405	-0.729	-1.05	-0.631	-0.516	-0.33	-0.474	0.138	-0.613	-0.881	-0.9	-0.028	-0.453	-0.603	-0.276	-0.717	-0.433	-0.088	-0.12	-0.493	-0.125	-0.06	-0.091	-0.33	0.146	-0.118	-0.39	-0.086	-0.033	-0.078	0.113	-0.078	-0.705	-0.31	-0.37
ANKLE1	0.049	0.358	-0.095	0.22	0.079	0.107	0.253	0.043	-0.102	0.121	0.206	-0.122	-0.048	-0.539	-0.32	-0.091	-0.366	0.052	0.143	0.024	-0.317	0.087	-0.19	-0.227	-0.225	-0.124	-0.083	-0.372	0.117	0.072	0.322	-0.006	0.279	-0.014	-0.251	-0.096	0.212	-0.136	0.09	0.188	0.04	0.239	-0.034	0.116	0.176	0.142	-0.298	0.172	0.11
ANKLE2	0.197333333333333	0.103	-0.0103333333333333	0.072	0.0843333333333333	0.038	-0.162333333333333	0.306	0.0146666666666667	0.0753333333333333	0.054	-0.0446666666666667	0.182	-0.302666666666667	0.111	0.388333333333333	-0.0143333333333333	0.389333333333333	0.0136666666666667	0.0873333333333333	0.0966666666666667	-0.306333333333333	0.472333333333333	0.177666666666667	0.0766666666666667	-0.0936666666666667	0.156666666666667	-0.00866666666666666	-0.003	0.236333333333333	0.0863333333333333	0.227666666666667	0.160333333333333	0.0516666666666667	0.144	-0.00166666666666666	0.0136666666666667	0.208333333333333	-0.0786666666666667	0.118333333333333	-0.034	-0.191666666666667	0.0606666666666667	-0.048	0.03	-0.0696666666666667	0.274666666666667	0.094	0.167333333333333
ANKMY1	0.112857142857143	0.238571428571429	-0.208857142857143	0.103142857142857	0.143	-0.0381428571428571	0.264857142857143	0.297285714285714	0.0197142857142857	0.0728571428571429	0.175	-0.00771428571428571	-0.189	-0.0798571428571428	-0.013	0.305571428571429	-0.106428571428571	-0.0471428571428571	-0.031	0.177142857142857	-0.0357142857142857	0.432714285714286	-0.0572857142857143	0.0801428571428572	-0.102857142857143	0.0422857142857143	-0.0237142857142857	0.0998571428571429	0.0482857142857143	0.186285714285714	-0.0158571428571429	-0.0675714285714286	0.290142857142857	-0.0204285714285714	-0.200142857142857	0.0864285714285714	0.300142857142857	-0.0288571428571429	0.127571428571429	0.183285714285714	0.305285714285714	0.292142857142857	0.122	0.0105714285714286	0.113857142857143	-0.0328571428571428	0.0834285714285714	0.169857142857143	-0.0467142857142857
ANKMY2	0.493666666666667	0.948666666666667	0.252333333333333	0.591333333333333	0.141333333333333	0.155	0.137333333333333	0.655666666666667	0.511666666666667	0.603666666666667	0.133333333333333	0.541	0.1	0.774666666666667	0.102	0.359666666666667	0.649	0.547333333333333	0.999333333333333	0.515666666666667	0.329666666666667	-0.299	0.547666666666667	0.157333333333333	0.348333333333333	-0.254	0.140333333333333	0.643333333333333	0.185333333333333	0.054	0.382666666666667	0.33	0.0516666666666667	0.651333333333333	0.579333333333333	0.165666666666667	0.0503333333333333	0.386333333333333	0.0793333333333333	-0.187666666666667	0.187	0.0753333333333333	-0.034	-0.0736666666666667	0.0833333333333333	0.172	0.269333333333333	-0.402	-0.255
ANKRA2	0.11	0.194	0.363	0.247	0.261	-0.126	-0.082	-0.42	-0.009	-0.441	0.076	0.104	0.511	0.194	0.322	-0.285	0.053	-0.233	0.691	-0.236	0.249	0.078	0.345	0.342	0.175	0.695	0.276	0.176	0.036	-0.085	0.31	-0.424	-0.19	0.131	-0.535	0.238	-0.094	-0.107	0.232	-0.023	-0.503	-0.151	0.235	0.165	0.266	0.092	-0.084	0.203	-0.327
ANKRD1	0.566	0.131	0.35	-0.327	-0.024	-0.335	0.18	0.265	-0.533	0.199	-0.286	0.061	0.038	0.246	-0.133	0.05	0.353	0.367	0.005	-0.337	0.289	0.076	-0.107	0.348	0.496	0.212	0.232	0.364	-0.251	-0.001	0.151	-0.453	0.337	-0.517	-0.523	-0.428	-0.084	-0.01	0.216	0.002	-0.113	-0.688	0.23	-0.071	-0.116	-0.233	0.05	0.027	0.39
ANKRD10	-0.0343333333333333	0.742	0.106666666666667	0.945666666666667	0.108333333333333	0.178666666666667	0.0686666666666667	0.366666666666667	0.044	0.0876666666666667	0.358666666666667	0.924333333333333	0.138666666666667	0.777666666666667	0.0776666666666667	0.628	0.461666666666667	-0.0416666666666667	0.667666666666667	0.417333333333333	0.0566666666666667	0.127333333333333	0.521	-0.0493333333333333	0.146666666666667	0.879	0.225	0.570333333333333	0.403666666666667	0.236	0.792333333333333	0.227666666666667	0.539666666666667	0.430666666666667	-0.265	0.232666666666667	0.0153333333333333	0.583666666666667	0.451666666666667	-0.0983333333333333	0.103666666666667	0.258333333333333	0.065	0.235333333333333	0.265	0.394333333333333	-0.0506666666666667	0.123666666666667	-0.0623333333333333
ANKRD11	0.520428571428571	-0.00942857142857143	0.0449285714285714	0.281071428571429	0.0561428571428572	-0.0892142857142857	-0.000928571428571422	-0.216071428571429	-0.0952142857142857	-0.0118571428571429	0.0249285714285714	0.0860714285714286	-0.174071428571429	-0.262571428571429	-0.0522142857142857	-0.12	-0.183214285714286	0.300142857142857	-0.189285714285714	-0.0484285714285714	-0.0507857142857143	-0.101714285714286	0.246928571428571	-0.124071428571429	-0.117428571428571	-0.0951428571428572	-0.0837142857142857	-0.0715	-0.223785714285714	0.0152142857142857	0.327071428571429	0.181214285714286	-0.0637857142857143	-0.159642857142857	0.199428571428571	0.0413571428571429	0.337714285714286	0.136071428571429	-0.0775714285714286	0.0742857142857143	0.0110714285714286	0.536071428571429	-0.0697857142857143	-0.0686428571428571	0.124142857142857	-0.0304285714285714	0.0388571428571429	0.239428571428571	0.0221428571428571
ANKRD12	-0.1723	0.4366	-0.5114	-0.3596	-0.3669	-0.266	-0.5798	-0.2895	-0.6789	-0.6213	-0.7683	-0.1046	-0.0179	0.6014	-0.0202	-0.4648	-0.6553	-0.4656	-0.6496	-0.199	-0.0777	0.0011	-0.0736	-0.3392	-0.0976	-0.5431	-0.4445	-0.2717	-0.6674	-0.3637	-0.4781	-0.5563	-0.3386	-0.7184	-0.4355	-0.0202	-0.5476	-0.1997	-0.5237	-0.3746	-0.616	0.4675	-0.3268	-0.4052	-0.6458	-0.4255	0.3124	-0.7756	-0.4209
ANKRD13A	-0.1715	0.0145	-0.023	0.205	0.075	0.078	-0.2805	-0.0195	-0.07	-0.716	0.00850000000000001	-0.002	0.141	-0.627	0.018	-0.476	-0.143	0.0845	0.06	0.038	-0.067	-0.546	0.2655	0.052	0.096	-0.3045	0.1095	-0.1635	-0.021	0.0895	0.0155	0.1045	0.205	-0.342	0.0585	0.0235	-0.2365	0.193	-0.272	-0.0995	-0.198	-0.363	-0.0505	-0.066	0.1325	-0.1515	0.1165	0.0945	-0.258
ANKRD13B	0.1115	0.016	-0.047	0.454	0.033	0.218	-0.215	-0.0455	-0.037	0.0935	0.1485	-0.1345	-0.264	-0.2025	-0.0575	0.073	-0.7135	-0.07	-0.203	-0.3715	-0.4375	0.103	0.187	-0.5985	-0.0885	-0.225	-0.068	-0.3825	0.039	0.067	0.1135	-0.168	0.383	-0.2285	0.0285	-0.404	0.24	-0.304	-0.0405	-0.0565	-0.267	-0.0145	-0.1205	0.205	0.081	0.3205	-0.1765	-0.00799999999999999	-0.0695
ANKRD13C	-0.3345	0.358833333333333	0.0753333333333333	-0.4285	-0.298833333333333	-0.0821666666666667	-0.4685	-0.175833333333333	0.00566666666666667	0.0975	-0.292833333333333	-0.0123333333333333	-0.0273333333333333	-0.0816666666666667	-0.0196666666666667	-0.332166666666667	0.0393333333333333	-0.187833333333333	0.226833333333333	-0.199	-0.0336666666666667	-0.373166666666667	-0.546	0.0261666666666667	0.044	-0.509333333333333	-0.0141666666666667	-0.1195	-0.0295	-0.138833333333333	-0.3855	-0.112333333333333	-0.258333333333333	0.095	-0.0975	-0.334666666666667	-0.1815	-0.1725	-0.0981666666666667	-0.077	-0.144333333333333	-0.319833333333333	-0.0478333333333333	0.00716666666666667	-0.600166666666667	0.00483333333333333	0.00583333333333333	-0.186666666666667	-0.465166666666667
ANKRD13D	-0.235	0.225	-0.058	0.507	0.316	-0.183	0.146	0.047	-0.269	0.164	0.269	0.204	-0.065	-0.087	0.075	-0.218	-0.648	-0.022	0.258	0.097	0.054	0.24	0.192	-0.252	0.053	0.349	-0.048	0.372	0.168	0.259	0.017	0.084	0.22	-0.026	0.061	-0.077	0.188	-0.156	-0.288	-0.246	-0.037	-0.155	-0.192	0.023	-0.131	0.024	-0.361	0.273	0.138
ANKRD16	0.13	-0.436	-0.138	-0.26	-0.139	-0.135	-0.138	0.032	0.184	-0.056	-0.073	-0.449	-0.08	-0.54	-0.448	-0.193	-0.711	-0.791	-0.312	-0.98	-0.41	-0.225	-0.34	-0.668	-0.705	-0.353	-0.433	-0.79	-0.379	-0.373	-0.203	0.129	0.443	-0.348	-0.075	-0.246	-0.052	-0.296	-0.369	0.003	-0.193	0.546	-0.28	0.2	0.102	0.113	-0.041	-0.026	-0.405
ANKRD17	-0.293	-0.245818181818182	-0.0261818181818182	-0.127	0.0343636363636364	-0.194454545454545	-0.671363636363636	-0.368181818181818	-0.0199090909090909	0.0244545454545455	-0.289818181818182	-0.132363636363636	0.00109090909090908	-0.021	0.0440909090909091	-0.0949090909090909	0.0834545454545454	-0.155545454545455	0.0988181818181818	-0.255363636363636	0.0234545454545455	-0.563909090909091	-0.106727272727273	0.206363636363636	-0.0237272727272727	-0.250727272727273	0.059	0.0165454545454545	-0.0917272727272727	-0.187818181818182	-0.0986363636363636	-0.217727272727273	-0.405454545454545	0.0198181818181818	-0.402363636363636	-0.243454545454545	-0.320727272727273	-0.0737272727272727	-0.225818181818182	-0.125818181818182	-0.501181818181818	-0.389363636363636	-0.206	-0.119181818181818	-0.360545454545455	-0.0792727272727273	-0.279090909090909	0.0206363636363636	-0.365636363636364
ANKRD2	-0.008	-0.4995	-0.169	-0.2285	-0.302	-0.154	-0.28	-0.07	-0.6245	0.0005	-0.3155	-0.1935	-0.4505	-0.4495	-0.255	-0.105	-0.4555	0.0615	-0.2995	-0.398	-0.548	-0.003	-0.1635	-0.3795	-0.2795	-0.1775	-0.324	-0.454	0.0285	-0.251	-0.311	-0.507	0.132	-0.6945	-0.134	-0.3235	0.1175	-0.2645	-0.067	-0.0305	-0.236	-0.3505	-0.0155	0.1965	-0.0325	-0.0345	-0.426	0.1005	0.164
ANKRD22	0.2575	-0.093	0.2985	-0.147	0.232	-0.375	-0.313	0.0975	-0.613	0.016	-0.3575	-0.353	-0.0145	-0.1095	0.0685	0.1945	0.418	0.367	-0.171	-0.3045	0.1235	-0.275	0.2035	0.12	0.324	-0.003	-0.614	0.3995	-0.1065	-0.037	0.0955	-0.449	0.221	-0.643	-0.3475	-0.456	-0.1415	-0.1705	0.147	-0.0125	-0.6895	-0.772	0.0365	0.0645	0.107	-0.867	-0.258	-0.2155	-0.2345
ANKRD23	-0.006	-0.109	-0.093	0.428	0.208	-0.094	0.297	0.166	-0.106	0.188	0.222	0.203	0.026	-0.13	-0.072	0.058	-0.068	-0.075	-0.099	0.288	-0.231	0.422	-0.036	0.211	-0.15	-0.144	0.138	-0.091	-0.054	0.163	-0.162	0.233	0.365	-0.01	0.071	0.183	0.459	-0.018	0.2	0.287	0.217	0.32	0.173	-0.083	0.102	0.055	-0.038	0.401	0.242
ANKRD24	0.031	0.517	0.188	0.833	0.1605	0.213	0.252	0.468	0.0905	0.3185	0.252	0.254	0.1635	-0.04	-0.0325	0.1255	-0.2265	0.139	0.1215	0.1055	-0.022	0.371	-0.173	-0.088	-0.029	-0.169	-0.109	-0.093	0.1615	0.347	0.287	0.155	0.7995	0.183	-0.079	-0.0015	0.5315	-0.0635	0.173	0.2225	0.051	0.06	0.224	0.0515	0.137	0.1135	0.063	-0.024	0.2945
ANKRD26	-0.104333333333333	-0.2525	0.141833333333333	-0.606166666666667	-0.197833333333333	-0.138333333333333	-0.282666666666667	0.094	0.366166666666667	-0.572	-0.365	-0.0435	0.192666666666667	0.276833333333333	-0.00383333333333334	-0.352833333333333	0.162	-0.210333333333333	-0.164166666666667	-0.0881666666666667	0.0125	-0.0903333333333333	-0.0855	0.1025	0.226333333333333	0.0491666666666667	-0.21	-0.356833333333333	-0.0981666666666667	-0.141833333333333	0.0308333333333333	0.166833333333333	0.168166666666667	0.243333333333333	-0.513	-0.0251666666666667	-0.264166666666667	0.0376666666666667	-0.0476666666666667	0.025	-0.234	0.391833333333333	0.0406666666666667	-0.0513333333333333	-0.211	-0.0846666666666667	-0.0668333333333333	0.0551666666666667	-0.06
ANKRD27	-0.127166666666667	0.397333333333333	0.103333333333333	0.7645	0.221666666666667	0.405833333333333	0.696333333333333	0.337333333333333	0.0411666666666667	0.298333333333333	0.119333333333333	-0.0248333333333333	0.348833333333333	-0.329	-0.00166666666666667	0.428	-0.274666666666667	0.0315	0.0615	0.00566666666666666	-0.141666666666667	0.499166666666667	-0.0871666666666667	-0.179833333333333	-0.314833333333333	0.0743333333333333	0.0106666666666667	-0.237166666666667	0.4275	0.266666666666667	0.318	0.0785	0.609	0.0251666666666667	0.531	-0.0193333333333333	0.113666666666667	0.409666666666667	0.149	0.163	-0.0816666666666667	0.356666666666667	0.124333333333333	0.1785	0.2745	0.0668333333333333	-0.012	-0.0571666666666667	0.359166666666667
ANKRD28	-0.068	-0.431166666666667	-0.055	0.1295	-0.0254166666666667	-0.09475	-0.0125833333333333	0.2195	-0.00291666666666666	-0.450833333333333	0.0516666666666667	0.20775	0.0913333333333333	-0.245583333333333	0.0153333333333333	-0.0474166666666667	-0.00408333333333333	0.174333333333333	0.141416666666667	0.0701666666666667	-0.0423333333333333	-0.41775	-0.0386666666666667	-0.0180833333333333	-0.0375833333333333	-0.00541666666666666	0.0370833333333333	0.0499166666666667	0.00358333333333333	0.0860833333333333	-0.06375	-0.0389166666666667	-0.187833333333333	0.05125	-0.339166666666667	0.03875	-0.192083333333333	0.145666666666667	0.00916666666666666	-0.111916666666667	-0.156416666666667	-0.237666666666667	-0.0169166666666667	0.0289166666666667	-0.0255833333333333	0.0714166666666667	-0.0236666666666667	-0.0669166666666667	-0.00908333333333333
ANKRD29	-0.07575	-0.19525	-0.3995	-0.33675	-0.33925	0.00775	-0.4515	-0.0265	-0.5845	-0.568	-0.722	-0.58175	-0.2075	-0.982	-0.00849999999999999	-0.6095	-0.844	-1.815	-0.43725	-0.4795	-0.161	-0.34825	-0.70575	-0.3355	0.08075	-0.72	-0.57975	-0.42	-0.5485	-0.34475	-0.49125	-0.3325	-0.154	-0.60275	-0.05975	-0.51475	-0.1565	-0.0425	-0.5525	-0.30825	-0.41475	1.435	-0.1555	-0.2665	-0.44525	-0.465	0.12175	-0.42075	-0.5805
ANKRD30A	0.0051111111111111	-0.134	0.0332222222222222	-0.232888888888889	-0.200555555555556	0.0755555555555555	-0.0925555555555556	0.164777777777778	0.390222222222222	0.175666666666667	-0.0585555555555556	0.046	0.0878888888888889	0.110666666666667	0.0804444444444444	-0.294	0.00466666666666666	0.314111111111111	-0.219555555555556	-0.119	0.119222222222222	0.0593333333333333	-0.016	-0.0836666666666667	0.136777777777778	0.113777777777778	0.209666666666667	0.0111111111111111	0.0725555555555556	0.134222222222222	-0.0714444444444444	0.223777777777778	0.180777777777778	0.266555555555556	-0.210666666666667	-0.0537777777777778	0.0634444444444445	-0.0918888888888889	0.137333333333333	0.0831111111111111	-0.215888888888889	0.356111111111111	-0.130555555555556	0.24	-0.147666666666667	0.0295555555555556	-0.258666666666667	-0.253444444444444	0.0661111111111111
ANKRD32	-0.144	0.0505	-0.1975	-0.326	-0.02	-0.238	-0.56	-0.137	-0.0295	-0.041	-0.0385	-0.1745	-0.0965	0.1755	0.098	-0.6005	0.1505	-0.5205	-0.0435	-0.316	0.0865	-0.6685	-0.1825	0.0235	0.113	0.0445	0.28	-0.092	0.2935	-0.3965	0.221	-0.5895	-0.4955	-0.0715	-0.042	0.3395	-0.147	-0.1735	-0.2335	-0.1465	-0.0125	-0.318	0.0175	-0.229	-0.078	-0.3075	0.128	-0.0365	-0.2945
ANKRD33	0.146	0.152	-0.196	0.256	0.219	0.365	-0.132	-0.115	0.029	0.175	0.447	0.217	0.039	0.141	0.005	-0.244	-0.139	0.398	-0.126	-0.009	0.028	0.258	0.436	-0.388	0.03	-0.192	-0.086	0.01	0.543	0.367	0.112	-0.024	0.433	-0.095	0.286	-0.143	0.239	0.078	-0.088	0.291	-0.26	-0.213	0.124	-0.114	0.024	-0.11	0.097	0.567	0.092
ANKRD34B	-0.823	-0.095	0.203	0.178	0.015	0.416	0.003	-0.222	0.104	0.359	0.272	0.236	0.112	0.06	0.164	-0.44	0.359	-0.167	0.314	-0.279	0.272	-0.053	0.01	0.235	0.677	0.143	0.236	0.124	0.156	0.104	0.161	-0.142	-0.087	0.285	-0.301	0.417	-0.049	0.094	0.288	0.426	0.114	-0.35	0.239	0.488	0.112	-0.112	0.038	0.137	-0.336
ANKRD35	0.48	0.4585	-0.2635	0.39	0.0255	0.0585	0.077	0.067	-0.0915	0.0485	0.3345	0.0395	-0.1275	-0.0605	0.011	0.039	-0.183	0.128	-0.1155	-0.1565	-0.1975	0.302	-0.0535	-0.564	-0.4065	0.38	-0.0625	-0.191	0.116	-0.00649999999999999	-0.0245	-0.1605	-0.1515	-0.0445	-0.009	-0.099	0.0255	-0.306	-0.1525	-0.096	-0.2185	0.2495	-0.0145	0.2695	0.064	0.2685	-0.2935	-0.2275	0.2255
ANKRD36	1.037	0.083	0.903	0.989	0.6	0.348	0.14	0.754	1.02	0.444	1.139	0.846	0.268	0.414	0.229	0.263	-0.496	0.704	0.968	-0.089	-1.042	0.813	0.358	-0.773	-0.359	-0.185	-0.164	0.221	0.968	0.852	-0.543	0.242	0.709	0.278	0.502	-0.066	0.426	-0.038	-0.602	-0.337	0.116	0.397	-0.077	0.514	0.06	0.225	0.309	1.066	0.321
ANKRD36B	0.054	0.449	-0.041	0.831	-0.052	-0.048	-0.018	-0.101	0.213	0.08	0.288	0.152	-0.351	0.322	0.251	0.169	-0.031	0.291	-0.03	0.05	0.114	0.078	-0.011	-0.034	0.202	0.397	0.157	-0.183	0.176	0.057	0.057	-0.06	-0.012	0.074	-0.282	0.054	-0.053	0.152	-0.225	0.021	0.043	-0.185	-0.003	0.149	-0.105	0.256	0.044	-0.091	-0.216
ANKRD37	-0.953	-0.32	-0.06	0.32	0.284	-0.446	-0.715	-0.462	0.04	0.111	-0.601	0.091	-0.154	-0.122	0.257	-0.638	0.04	0	0.033	-0.021	-0.134	-0.843	-0.098	-0.063	0.193	-0.237	-0.636	-0.045	-0.136	-0.013	-0.276	-0.048	0.124	-0.929	-0.448	-0.365	-0.317	-0.001	-0.077	-0.183	-1.423	-0.595	-0.332	-0.293	-0.291	-0.22	-0.196	0.701	-0.508
ANKRD39	0.036	-0.301	0.019	0.732	0.085	0.175	0.23	0.089	0.106	0.372	0.181	0.143	-0.289	-0.223	0.063	0.277	-0.289	0.153	0.18	-0.152	-0.114	0.387	0.221	-0.658	-0.207	0.048	-0.083	0.189	0.262	0.338	0.048	0.071	0.351	-0.06	0.401	0.146	0.18	-0.166	0.332	-0.052	-0.199	0.322	0.239	0.498	0.414	0.296	-0.096	-0.068	-0.137
ANKRD40	-0.121	-0.259	0.233	-0.554	-0.017	-0.077	-0.298	-0.245	-0.168	0.216	-0.008	-0.245	0.089	-0.614	-0.254	0.022	-0.472	-0.21	-0.362	-0.465	-0.024	-0.006	-0.225	-0.098	-0.17	-0.084	-0.264	-0.545	-0.417	-0.028	0.321	-0.139	0.678	-0.429	0.168	0.207	0.134	0.116	0.015	0.026	-0.863	0.026	0.013	0.183	0.378	0.45	0.126	1.109	-0.632
ANKRD42	-0.082	-0.19525	-0.025	-0.25125	0.06325	-0.087	-0.16775	-0.09525	-0.62325	0.036	-0.071	-0.098	-0.0795	-0.3825	0.0295	-0.35225	-0.62525	-0.05575	0.02425	-0.2215	-0.0505	0.06125	-0.11525	-0.00225	0.06225	0.1635	0.11425	-0.117	-0.149	-0.16025	-0.05075	-0.05175	0.11825	-0.0365	0.08725	-0.08	-0.09675	-0.03225	-0.06475	-0.287	0.24925	0.127	-0.29575	0.129	-0.016	-0.08625	-0.1165	-0.152	0.13775
ANKRD43	-0.495	0.568	-0.092	0.305	0.35	-0.08	-0.364	-0.229	0.181	0.093	0.248	0.181	-0.286	-0.077	0.426	-0.389	0.295	0.355	0.379	-0.118	-0.071	-0.428	0.172	-0.279	0.19	-0.66	0.49	0.369	0.131	0.13	0.379	-0.28	-0.076	0.069	-0.374	0.204	-0.057	-0.137	-0.268	-0.159	-0.216	-0.463	-0.269	0.3	-0.056	0.011	-0.112	-0.255	-0.797
ANKRD44	0.0924166666666667	-0.285333333333333	0.197666666666667	0.07425	0.00183333333333334	-0.1235	0.133833333333333	0.14725	-0.044	0.0173333333333333	-0.0128333333333333	-0.0704166666666667	-0.0933333333333333	-0.114666666666667	-0.0168333333333333	0.294416666666667	-0.0085	-0.114833333333333	-0.1145	0.02925	-0.0345833333333333	0.0946666666666667	-0.0839166666666667	0.000583333333333338	-0.0465833333333333	0.107333333333333	0.0258333333333333	0.052	0.00291666666666666	-0.0686666666666667	-0.0440833333333333	-0.0696666666666667	0.250416666666667	-0.1115	0.0510833333333333	0.0769166666666667	-0.0160833333333333	-0.0945	-0.0775833333333333	-0.103416666666667	0.0875	0.116	0.00875	-0.0418333333333333	0.0445833333333333	-0.0289166666666667	0.0318333333333333	0.059	-0.207916666666667
ANKRD45	0.490333333333333	0.459	0.204	0.471666666666667	-0.0916666666666667	0.467	0.280666666666667	0.333333333333333	0.270666666666667	0.224	0.131	-0.076	0.194333333333333	0.143666666666667	0.219666666666667	0.206666666666667	0.186666666666667	0.0573333333333333	0.17	-0.163333333333333	-0.045	0.715	0.135333333333333	-0.355333333333333	-0.140666666666667	0.672666666666667	0.251666666666667	0.421333333333333	0.310333333333333	0.112666666666667	-0.0423333333333333	0.145666666666667	-0.0796666666666667	0.385333333333333	-0.00566666666666667	0.013	0.0346666666666667	0.0876666666666667	0.0456666666666667	-0.112666666666667	-0.116666666666667	0.582666666666667	0.000999999999999992	0.140666666666667	0.339666666666667	0.178	0.0406666666666667	-0.109	0.168666666666667
ANKRD46	0.201	0.4765	0.3165	0.625	0.299	0.276	0.11	0.315	0.8735	0.9255	0.6105	0.884	0.382	0.188	0.262	0.3325	0.6395	0.5485	0.1665	0.1515	0.206	-0.049	0.0865	0.516	0.071	0.1305	0.1035	0.3555	0.285	0.7335	0.1625	0.452	-0.0225	-0.2195	0.0545	0.132	0.369	0.4955	-0.082	0.0165	-0.0025	0.2165	-0.057	0.454	0.096	0.601	0.0705	0.8885	-0.00900000000000001
ANKRD49	0.257	-0.387	-0.025	0.934	0.413	0.132	-0.41	-0.075	-0.236	0.448	0.226	-0.144	-0.161	-0.285	0.072	-0.441	-1.062	-0.344	-0.101	-0.448	-0.302	0.106	0.146	-0.504	-0.188	-0.165	-0.02	-0.287	0.08	-0.191	-0.344	-0.339	-0.178	-0.142	0.081	0.03	-0.042	-0.473	-0.056	-0.317	0.018	-0.292	-0.076	0.1	-0.095	0.017	-0.386	0.401	-0.031
ANKRD5	0.177333333333333	0.583666666666667	-0.51	0.250666666666667	0.480666666666667	0.165	1.06566666666667	0.620666666666667	-0.561666666666667	-0.701333333333333	-0.122333333333333	-0.183333333333333	-0.257	0.240333333333333	-0.002	-0.150666666666667	0.107	-0.562	-0.697333333333333	0.0196666666666667	-0.111333333333333	0.453333333333333	-0.136	0.329666666666667	0.031	0.126	0.0936666666666667	-0.410666666666667	0.49	0.0426666666666667	0.002	-0.226333333333333	0.529333333333333	0.536666666666667	0.16	-0.0473333333333333	-0.119	-0.101666666666667	0.258333333333333	0.259333333333333	0.680666666666667	0.397666666666667	0.159333333333333	0.022	0.622	0.434666666666667	-0.629333333333333	0.549	0.675333333333333
ANKRD50	-0.188	-0.068	-0.1445	0.002	-0.05925	-0.09675	-0.606	-0.388	0.10475	0.1105	-0.358	-0.0255	-0.11625	0.3105	0.0895	-0.18825	0.00725	-0.106	0.03925	-0.108	0.109	-0.4375	-0.0775	-0.04575	-0.03525	-0.01625	0.1695	0.1065	0.035	-0.25425	-0.07625	0.06225	-0.56	-0.62325	-0.55075	-0.25175	-0.32575	-0.085	-0.21	0.07	-0.50175	-0.44025	-0.007	-0.00474999999999999	-0.50275	-0.013	-0.31675	0.029	-0.50325
ANKRD52	-0.344	-0.2205	-0.178	-0.0765	0.222	-0.0785	-0.376	-0.1675	-0.026	0.165	0.023	0.1865	0.2585	0.0845	-0.00700000000000001	0.201	-0.1765	0.308	-0.024	0.073	-0.00600000000000001	-0.3475	0.2885	0.0735	-0.1395	-0.004	-0.003	0.0115	0.0605	0.1395	0.00650000000000001	-0.2275	0.178	-0.2875	0.274	0.0365	0.296	0.2215	0.0955	0.104	0.086	-0.038	0.3045	-0.035	-0.2115	0.0005	0.112	0.00999999999999998	0.06
ANKRD53	-0.22	-0.145	-0.273	0.485	0.026	-0.045	0.149	0.428	-0.143	0.088	-0.044	0.193	-0.331	-0.137	0.011	-0.189	-0.119	-0.092	-0.132	0.156	-0.191	0.086	-0.244	0.052	0.124	0.009	0.078	0.327	0.055	-0.121	-0.033	0.034	0.555	-0.072	0.144	-0.009	0.509	-0.195	-0.187	0.302	0.239	0.447	-0.04	-0.025	-0.047	0.084	0.081	0.23	-0.114
ANKRD54	-0.586	0.1035	-0.2525	0.021	-0.275	-0.187	-0.156	-0.1	-0.02	0.164	-0.041	0.162	-0.054	-0.134	0.183	-0.457	-0.029	0.107	-0.1675	-0.2	-0.0285	-0.3915	-0.0435	0.0295	0.156	-0.23	-0.041	-0.0385	0.3325	0.102	-0.0695	0.0735	-0.0845	-0.232	0.009	-0.4275	-0.2935	0.6165	0.081	-0.2945	-0.4645	-0.4015	-0.264	-0.062	0.04	0.2835	-0.7365	-0.057	-0.141
ANKRD55	-0.2973	-0.1314	0.076	-0.4039	0.1253	-0.1035	0.0961	-0.1952	-0.0678	-0.5784	-0.0794	-0.0721	0.1682	-0.1314	-0.1154	0.3008	-0.0702	0.1504	-0.0063	-0.2091	-0.028	-0.1655	-0.1284	0.1068	-0.0731	-0.0372	-0.4659	-0.0363	-0.1464	-0.2379	0.1374	-0.0135	-0.1343	-0.1422	-0.0628	0.3526	-0.248	-0.0506	-0.0064	-0.0768	-0.1083	-0.29	-0.0057	-0.0254	-0.000499999999999999	-0.0528	0.0814	-0.0486	-0.5782
ANKRD57	0.344	0.328	0.084	0.536	0.321	-0.278	-0.002	-0.088	0.246	-0.019	-0.218	0.378	0.058	-0.364	0.187	-0.005	0.369	-0.114	0.758	0.055	0.112	0.148	-0.177	0.418	0.347	0.633	0.215	0.092	-0.357	-0.077	0.168	0.013	0.314	-0.263	0.055	0.04	-0.314	-0.108	0.195	-0.246	-0.191	0.032	0.192	0.262	0.16	0.038	-0.03	0.249	-0.177
ANKRD6	-0.257714285714286	-0.110785714285714	-0.160071428571429	0.0468571428571429	-0.229642857142857	-0.00971428571428573	0.247142857142857	-0.0935714285714286	-0.0117857142857143	0.0774285714285714	0.115571428571429	-0.0129285714285714	0.287928571428571	0.262642857142857	-0.0860714285714286	0.324928571428571	0.00207142857142858	-0.0637142857142857	0.0606428571428572	0.201357142857143	0.0239285714285714	0.281285714285714	-0.0305714285714286	-0.0747142857142857	0.0235	-0.184785714285714	0.0684285714285714	0.126785714285714	-0.017	0.0306428571428571	0.286	0.280357142857143	0.337142857142857	0.0885	-0.182714285714286	-0.0187857142857143	0.170285714285714	0.183285714285714	-0.0545714285714286	0.0748571428571429	0.180714285714286	-0.133714285714286	-0.00914285714285714	0.00164285714285714	0.0116428571428571	0.0168571428571429	0.130714285714286	-0.00342857142857142	-0.152714285714286
ANKRD7	0.3975	-0.01	0.17	0.1985	0.1735	0.283	0.242	0.2365	0.3815	-0.2205	0.368	0.4615	0.0005	0.32	0.0635	0.336	-0.025	0.272	0.3465	0.1065	0.244	0.258	0.3145	-0.269	0.053	-0.2425	0.1325	-0.0485	0.1825	0.2175	0.01	0.2875	0.0945	0.334	0.239	0.1805	0.46	0.1655	0.0555	0.2105	0.228	0.253	0.06	0.198	0.212	0.44	0.07	0.0925	0.367
ANKRD9	0.192	0.037	-0.195	0.321	0.358	0.04	-0.405	-0.005	-0.018	-0.6	-0.08	0.169	0.177	0.296	0.171	-0.271	0.027	0.242	0.2	-0.287	-0.097	0.34	0.029	-0.468	-0.129	-0.091	0.054	-0.384	-0.312	0.209	-0.174	0.231	-0.023	-0.683	-0.125	-0.349	0.088	-0.272	-0.432	0.1	-0.552	0.201	0.175	-0.024	0.258	-0.191	-0.193	0.012	0.184
ANKS1A	-0.299153846153846	0.206384615384615	0.142076923076923	0.429692307692308	-0.278384615384615	-0.133615384615385	-0.03	0.137384615384615	-0.0125384615384615	0.0300769230769231	-0.0352307692307692	-0.0266923076923077	0.103923076923077	0.143846153846154	-0.079	0.229769230769231	-0.148076923076923	-0.149	0.206307692307692	-0.0754615384615385	-0.0713076923076923	0.0864615384615384	-0.075	-0.0377692307692308	-0.0785384615384615	-0.251076923076923	-0.0380769230769231	0.0103846153846154	-0.0499230769230769	0.139076923076923	0.246461538461539	0.134923076923077	0.522538461538462	-0.0760769230769231	-0.116923076923077	0.00676923076923077	0.0897692307692308	0.143846153846154	-0.295230769230769	-0.0721538461538462	-0.107692307692308	0.258769230769231	-0.00938461538461539	0.101923076923077	-0.112846153846154	-0.0964615384615385	0.0786923076923077	-0.0106153846153846	-0.0463076923076923
ANKS1B	0.121210526315789	0.0414736842105263	0.0443947368421053	-0.133631578947368	0.01975	0.154447368421053	-0.0499736842105263	0.0996578947368422	-0.00755263157894737	-0.5215	0.0548421052631579	-0.0829605263157895	0.144592105263158	-0.339355263157895	0.0136315789473684	-0.386039473684211	0.0122105263157895	0.200605263157895	0.00627631578947369	0.122486842105263	0.0194868421052632	-0.252394736842105	0.370368421052631	-0.0687368421052632	0.132842105263158	0.0539868421052632	0.0899736842105263	0.121131578947368	-0.0247368421052632	0.0367236842105263	-0.0359473684210526	0.197973684210526	0.0821842105263158	0.0862631578947368	0.134697368421053	0.00359210526315789	-0.0209473684210526	0.111605263157895	0.0171447368421053	0.0128157894736842	0.115960526315789	-0.274118421052632	0.0800394736842105	0.0370263157894737	-0.0305657894736842	-0.0295657894736842	0.26625	-0.104342105263158	0.163921052631579
ANKS3	0.062	0.043	0.1635	0.7315	0.0635	0.202	0.3395	0.0875	0.2345	0.401	0.311	0.3215	-0.147	-0.1155	0	0.2855	-0.156	0.71	-0.135	-0.052	0.212	0.431	0.5225	-0.1635	-0.0805	0.0675	0.162	0.1365	0.1635	0.4645	0.628	0.653	0.2165	0.263	0.2875	0.044	0.642	0.7305	0.279	0.068	0.07	0.3145	-0.2055	0.265	0.1385	0.174	0.4145	-0.051	0.4465
ANKS4B	-0.286	0.165	0.0145	0.2545	0.288	-0.0015	-0.08	-0.2165	-0.2185	0.0835	0.1115	-0.162	-0.317	-0.466	-0.34	0.138	-0.6285	0.074	-0.0275	-0.0985	-0.677	0.0865	0.3125	-0.4465	-0.5175	-0.104	-0.496	-0.484	0.104	-0.278	0.082	-0.088	0.179	-0.2955	0.2925	-0.1025	0.266	-0.1345	0.0835	0.002	-0.2285	0.038	-0.2155	0.1765	0.299	0.0625	-0.304	0.393	-0.079
ANKS6	0.07575	0.02625	-0.0805	-0.1	-0.20575	0.045	-0.243	0.2405	-0.17625	0.08725	0.21025	-0.12175	-0.083	-0.0065	-0.17	0.02125	-0.11475	0.131	-0.1685	0.0785	0.011	-0.00674999999999998	0.30175	-0.09025	-0.216	-0.11625	-0.10925	-0.298	0.3815	0.104	-0.325	-0.031	-0.1275	0.01975	0.23175	-0.02325	0.159	-0.196	0.2765	-0.027	-0.04275	0.2235	0.09475	0.1775	0.045	-0.065	-0.0035	-0.00874999999999999	0.0945
ANKZF1	-0.145	-0.292	0.269	0.576	0.134	-0.082	-0.101	0.092	0.058	-0.03	0.004	0.262	-0.033	-0.132	0.056	0.077	-0.365	-0.125	-0.367	-0.125	-0.232	-0.141	-0.152	-0.088	-0.079	0.08	-0.321	0.107	-0.282	0.037	-0.044	0.041	0.419	-0.411	-0.06	0.081	-0.071	-0.14	-0.192	-0.169	-0.335	0.064	0.01	-0.11	0.223	-0.083	-0.033	0.17	-0.423
ANLN	1.007	0.61625	0.29925	0.61225	0.17475	0.26025	0.383	0.75	0.663	0.52725	0.005	0.42375	0.01825	0.3675	0.1545	0.4995	0.6105	0.528	-0.39975	0.74725	0.3565	0.13975	0.567	0.00675	0.21375	0.101	0.036	0.488	0.0315	0.1455	0.7225	0.42125	0.3295	0.14875	0.414	0.23325	0.447	0.45425	0.06625	0.10225	0.265	0.35475	0.139	0.03	0.133	0.28075	0.38075	0.30325	0.30225
ANP32A	-0.722666666666667	0.211666666666667	-0.0226666666666667	0.189666666666667	-0.00133333333333333	-0.112	-0.113	-0.0516666666666667	0.0126666666666667	-0.396333333333333	-0.167333333333333	0.087	-0.0116666666666667	0.178666666666667	-0.029	-0.298333333333333	-0.151666666666667	-0.0783333333333333	0.189333333333333	-0.153666666666667	-0.0666666666666667	-0.082	0.071	-0.170666666666667	-0.0173333333333333	0.204	0.0316666666666667	-0.194666666666667	0.157	-0.142666666666667	-0.251666666666667	-0.177	-0.155666666666667	-0.660666666666667	-0.225333333333333	-0.058	-0.259	-0.0146666666666667	-0.045	0.0226666666666667	-0.456	0.077	0.0153333333333333	-0.112	-0.466666666666667	0.166333333333333	-0.386666666666667	0.196666666666667	-0.219333333333333
ANP32B	0.0995	0.231	-0.000999999999999994	0.00650000000000001	-0.384	-0.198	-0.0235	0.0835	0.055	0.1015	-0.227	0.1655	0.168	0.4215	0.179	0.097	0.09	0.24	0.136	0.1575	0.1045	-0.429	0.367	0.0225	0.3495	-0.083	0.035	0.054	0.037	0.239	-0.2285	-0.0895	0.022	-0.0635	-0.142	0.0285	-0.1485	0.1975	0.3635	0.031	-0.3435	0.1865	0.2675	0.2615	-0.106	-0.0735	-0.0295	0.117	0.1425
ANP32E	0.305	-0.244	0.093	0.604	-0.415	-0.033	0.443	-0.122	0.116	0.297	0.077	-0.007	0.059	0.4	0.252	0.316	-0.003	0.026	-0.014	-0.258	0.368	0.197	-0.033	0.556	-0.32	0.135	-0.018	-0.133	-0.306	0.192	0.432	0.111	0.176	0.075	0.112	0.313	-0.113	0.226	-0.159	-0.11	0.035	0.958	0.361	-0.406	0.129	0.097	0.291	0.485	-0.102
ANPEP	-0.881666666666667	-0.00866666666666666	-0.00899999999999999	0.345666666666667	0.138666666666667	0.0443333333333333	-0.096	-0.0113333333333333	-0.0293333333333333	-0.345666666666667	0.109333333333333	-0.201	-0.071	-0.0856666666666667	-0.126666666666667	0.104333333333333	-0.260333333333333	-0.22	-0.306	-0.185666666666667	-0.191333333333333	-0.045	-0.048	0.109	-0.181	-0.106	-0.348666666666667	-0.328	-0.0546666666666667	0.595333333333333	-0.104333333333333	-0.170333333333333	0.0633333333333333	-0.965666666666667	-0.003	0.00566666666666666	0.368	0.0326666666666667	-0.068	0.119	-0.151	0.475666666666667	0.314333333333333	-0.135	-0.102666666666667	0.142333333333333	-0.17	0.278	-0.187
ANTXR1	0.09275	-0.3395	-0.143625	0.4379375	0.0589375	-0.1893125	-0.000125000000000004	0.008	-0.133375	0.0625	-0.098	-0.0945	-0.0818125	-0.0625	-0.1079375	-0.1888125	-0.1463125	-0.2341875	0.0701875	0.0883125	-0.08125	0.0746875	-0.0546875	0.01925	0.05325	0.0755	0.0114375	0.0685625	-0.053125	-0.143125	-0.0925625	-0.082375	0.0384375	-0.1780625	-0.0553125	0.0156875	-0.044625	-0.127	-0.0734375	-0.07	0.0200625	-0.031625	0.0041875	-0.0111875	-0.0049375	-0.0790625	0.006375	0.1545	-0.2746875
ANTXR2	-0.403090909090909	-0.275181818181818	-0.117	-0.163181818181818	0.0754545454545454	-0.134636363636364	-0.661	-0.295	-0.0715454545454546	-0.0106363636363636	-0.368	-0.0497272727272727	-0.0341818181818182	0.064	0.0180909090909091	-0.0420909090909091	0.144636363636364	-0.128909090909091	-0.0412727272727273	-0.117818181818182	0.0534545454545454	-0.34	-0.0589090909090909	0.0571818181818182	0.0628181818181818	-0.139727272727273	0.0737272727272727	0.00436363636363636	-0.0976363636363636	-0.188545454545455	-0.023	-0.114181818181818	-0.368636363636364	0.125363636363636	-0.410636363636364	-0.230272727272727	-0.277272727272727	-0.108909090909091	-0.125272727272727	-0.109272727272727	-0.582	-0.321545454545455	-0.158636363636364	-0.0328181818181818	-0.487727272727273	-0.0404545454545455	-0.323	-0.0532727272727273	-0.225909090909091
ANUBL1	0.239	-0.0323333333333333	-0.0733333333333333	-0.455666666666667	-0.0633333333333333	-0.101666666666667	-0.265	-0.0886666666666667	-0.394	-0.452	-0.294	0.0393333333333333	-0.0256666666666667	0.03	0.012	0.0356666666666667	0.196333333333333	-0.362	-0.299666666666667	-0.136333333333333	-0.119333333333333	-0.163333333333333	-0.103333333333333	-0.0863333333333333	-0.0176666666666667	0.024	-0.091	-0.075	-0.152	-0.213333333333333	-0.055	-0.0663333333333333	-0.038	0.196	-0.318666666666667	-0.0943333333333333	-0.0653333333333333	0.00433333333333333	-0.012	-0.0726666666666667	-0.278666666666667	-0.389	-0.213666666666667	-0.0563333333333333	0.0553333333333333	0.0176666666666667	-0.242666666666667	0.00833333333333334	-0.022
ANXA1	0.3875	-0.054	0.177	0.511	-0.4235	-0.088	-0.29	0.56	0.219	-0.201	0.13	0.1125	0.1445	0.439	0.297	-0.286	0.233	0.276	-0.2565	-0.0285	0.1805	-0.5735	0.617	-0.3145	0.0255	-0.1785	0.107	0.488	0.2845	0.2255	0.081	0.0915	-0.29	0.057	0.4365	-0.2575	-0.3885	-0.011	0.1175	-0.096	-0.3165	0.0335	0.095	-0.044	-0.195	-0.1345	-0.3025	-0.136	-0.4615
ANXA10	-0.361428571428571	0.0231428571428571	0.0557142857142857	-0.189714285714286	0.0942857142857143	-0.0658571428571429	-0.364285714285714	-0.210285714285714	0.0417142857142857	0.0324285714285714	-0.319428571428571	-0.0438571428571429	0.051	-0.0542857142857143	0.0607142857142857	-0.0228571428571429	0.187428571428571	-0.081	0.0624285714285714	0.0802857142857143	0.0345714285714286	-0.409857142857143	0.0161428571428571	0.0727142857142857	0.159714285714286	-0.158714285714286	-0.242714285714286	-0.0235714285714286	-0.236857142857143	-0.108	0.0292857142857143	-0.130428571428571	-0.193857142857143	-0.446571428571429	-0.320428571428571	-0.173142857142857	-0.0894285714285714	-0.156285714285714	0.0852857142857143	-0.0168571428571429	-0.359857142857143	-0.177714285714286	-0.157714285714286	0.0365714285714286	-0.350857142857143	-0.335142857142857	-0.180571428571429	0.046	-0.0461428571428572
ANXA11	-0.2766	-0.3256	-0.0774	0.2606	-0.0478	-0.2168	-0.0518	-0.0284	-0.5446	-0.0096	-0.2896	0.0802	0.1838	-0.2356	-0.0462	-0.0254	-0.3116	-0.023	-0.038	-0.351	-0.0128	-0.2364	-0.0814	-0.2456	-0.0166	-0.0488	-0.1252	-0.1878	0.0184	-0.0684	-0.0968	-0.4256	-0.6316	-0.7998	-0.2512	-0.0068	-0.0938	-0.2842	-0.2558	0.0326	-0.2536	-0.2174	-0.1756	-0.0184	-0.1106	2.4288	-0.2056	0.03	-0.1082
ANXA13	-0.114	0.459	0.512	0.200666666666667	0.0116666666666667	-0.00600000000000001	-0.415666666666667	-0.159666666666667	0.720666666666667	0.757666666666667	0.109666666666667	0.503	0.217	0.134666666666667	-0.119666666666667	0.443333333333333	0.425333333333333	0.0363333333333333	0.298	0.0963333333333333	-0.250333333333333	-0.410333333333333	0.0146666666666667	0.419	-0.0326666666666667	0.026	-0.0633333333333333	-0.033	0.099	0.555333333333333	-0.160333333333333	0.332666666666667	0.0216666666666667	-0.357666666666667	0.136333333333333	0.152	0.107666666666667	0.327	-0.0413333333333333	-0.0113333333333333	0.0453333333333333	-0.0703333333333333	-0.017	0.094	0.00366666666666667	0.285	0.098	1.165	0.0473333333333333
ANXA2	-0.443	0.11825	-0.1005	0.3025	-0.161	-0.306	-0.3985	-0.26475	-0.1315	-0.62325	-0.4195	-0.025	-0.084	0.31575	0.12425	-0.367	0.01125	-0.1075	-0.31025	-0.131	-0.05025	-0.389	0.07325	-0.176	0.2085	-0.024	0.01175	0.024	-0.03825	-0.27725	-0.3215	-0.3355	-0.40475	-0.84275	-0.36675	0.01475	-0.43575	-0.122	-0.55625	-0.074	-0.20575	-0.1105	0.06625	-0.49675	-0.477	-0.24525	-0.35925	0.27425	-0.62975
ANXA3	-0.11275	-0.02225	-0.16175	0.00775	0.197	-0.1605	-0.577	-0.24625	-0.01825	-0.04625	-0.2715	-0.019	-0.1075	-0.0685	0.1175	-0.06	0.1375	-0.085	0.0805	-0.2325	-0.03525	-0.4855	-0.01975	-0.1235	0.153	-0.22975	0.01625	-0.0295	-0.03225	-0.09375	-0.04975	-0.17375	-0.2765	0.007	-0.373	-0.179	-0.29425	-0.14725	-0.027	-0.022	-0.408	-0.42725	-0.11075	0.02975	-0.2865	-0.11725	-0.28875	-0.09825	-0.23325
ANXA4	-0.0285	-0.218	-0.0316666666666667	0.442166666666667	0.215	-0.269833333333333	-0.00816666666666667	-0.034	-0.0931666666666667	-0.0595	-0.110833333333333	-0.1	-0.141666666666667	-0.0966666666666667	-0.124333333333333	-0.0888333333333334	-0.0458333333333333	-0.161166666666667	0.180666666666667	0.014	-0.140166666666667	-0.177333333333333	-0.217	-0.0506666666666667	-0.0355	-0.00216666666666667	-0.0803333333333333	0.0135	-0.0458333333333333	-0.250166666666667	-0.0425	-0.138666666666667	0.0381666666666667	-0.304666666666667	0.165666666666667	0.0935	-0.009	0.00250000000000001	-0.143333333333333	-0.00366666666666667	-0.00750000000000001	0.102333333333333	0.0305	-0.053	0.0946666666666667	-0.0148333333333333	-0.0928333333333333	0.285333333333333	-0.395833333333333
ANXA5	-0.1705	0.0055	-0.043	-0.1305	-0.024	-0.2855	-0.455	-0.2505	-0.1055	0.024	-0.3865	-0.23	0.049	0.212	0.0815	-0.288	0.1955	-0.2405	0.185	-0.1185	0.319	-0.559	-0.1985	0.1085	0.3775	-0.298	0.156	0.2595	-0.4345	-0.114	-0.0695	0.019	-0.2665	-0.6	-0.6225	-0.209	-0.4265	-0.067	-0.226	-0.091	-0.2005	-0.4305	-0.0635	-0.461	-0.531	-0.1685	-0.281	0.059	-0.2975
ANXA6	-0.385	-0.405666666666667	-0.205333333333333	-0.136333333333333	-0.062	-0.239333333333333	-0.594	-0.564333333333333	-0.253	-0.0123333333333333	-0.244	-0.0943333333333333	-0.189666666666667	-0.209	-0.244	0.208333333333333	-0.193	-0.017	-0.139333333333333	-0.345333333333333	-0.194666666666667	-0.426	-0.196666666666667	0.0996666666666667	-0.133333333333333	0.216333333333333	-0.176333333333333	-0.211333333333333	-0.270333333333333	-0.286	0.0436666666666667	-0.310333333333333	-0.485666666666667	-0.394333333333333	-0.125666666666667	0.188333333333333	-0.345666666666667	-0.083	-0.121333333333333	-0.107333333333333	-0.442	-0.289666666666667	-0.00966666666666666	-0.0646666666666667	-0.0746666666666667	-0.0236666666666667	0.0273333333333333	0.0613333333333333	-0.475333333333333
ANXA7	0.051	-0.0433333333333333	0.136333333333333	-0.296	-0.132333333333333	-0.161666666666667	-0.0443333333333333	0.172	-0.519666666666667	0.121666666666667	-0.280333333333333	-0.211666666666667	0.063	-0.328	-0.00766666666666667	0.0836666666666667	-0.0893333333333333	0.275	-0.174333333333333	-0.196666666666667	0.001	0.022	-0.115333333333333	-0.0233333333333333	0.0386666666666667	0.0656666666666667	0.22	-0.0366666666666667	0.0383333333333333	-0.0443333333333333	-0.0453333333333333	-0.405	0.244333333333333	-0.693666666666667	-0.274333333333333	0.00733333333333333	-0.177	-0.21	-0.0413333333333333	0.146666666666667	-0.235666666666667	-0.130333333333333	-0.0323333333333333	-0.0833333333333333	0.03	0.00466666666666667	-0.202	0.0716666666666667	-0.055
ANXA9	0.467	0.681	0.614	0.744	0.174	0.538	0.224	0.733	0.321	0.616	0.292	0.186	0.245	0.061	0.417	0.434	-0.22	0.149	0.567	-0.345	0.148	0.901	0.205	-0.742	-0.135	0.534	0.177	-0.213	0.306	0.575	0.3	0.147	0.517	0.298	0.278	0.257	0.172	0.223	0.075	-0.227	-0.611	1.353	-0.359	0.645	0.498	0.368	0.029	0.392	-0.041
AOAH	0.701272727272727	0.594727272727273	0.114090909090909	0.475454545454546	0.243636363636364	0.193545454545455	0.230818181818182	0.636727272727273	0.348	0.482909090909091	0.113454545454545	0.387818181818182	-0.063	0.361636363636364	0.000636363636363636	0.289090909090909	0.351636363636364	0.478272727272727	-0.516818181818182	0.551909090909091	0.135272727272727	0.0245454545454545	0.348090909090909	-0.0653636363636363	0.0944545454545455	-0.212090909090909	0.0572727272727273	0.358454545454545	-9.09090909090809e-05	0.0758181818181818	0.492272727272727	0.318	0.179818181818182	0.0885454545454545	0.384	0.263818181818182	0.399363636363636	0.316636363636364	0.0888181818181818	-0.00518181818181818	0.282272727272727	0.325545454545455	0.0572727272727273	0.0287272727272727	0.144454545454546	0.284545454545455	0.272909090909091	0.0258181818181818	0.445636363636364
AOC2	-0.133	-0.221	-0.15	0.008	-0.444	-0.188	-0.037	-0.043	-0.063	0.111	0.051	-0.21	0.183	-0.022	-0.121	0.033	-0.33	-0.355	-0.35	-0.219	-0.234	0.078	-0.366	-0.284	-0.355	-0.008	-0.088	-0.336	0.083	-0.236	0.166	-0.222	0.143	-0.302	0.037	0.008	0.361	-0.088	-0.085	-0.087	-0.266	-0.179	-0.218	-0.004	0.047	0.373	-0.116	0.485	-0.036
AOC3	0.059	0.115	-0.333	-0.241	-0.172	-0.143	-0.018	-0.106	-0.172	-0.023	-0.02	-0.19	0.176	-0.234	-0.253	0.106	-0.536	-0.193	-0.47	-0.256	-0.28	0.309	-0.284	0.183	-0.262	0.006	-0.342	-0.273	-0.32	-0.363	0.185	-0.141	0.346	-0.163	0.347	0.143	0.353	-0.025	-0.027	0.138	0.018	-0.111	-0.085	-0.103	0.017	0.331	0.095	0.591	-0.04
AOF1	-0.40825	0.18775	0.32675	0.5095	-0.10375	0.026	0.20225	0.11175	0.11375	0.2495	0.179	0.082	0.15575	0.14125	-0.1025	0.52275	-0.1815	-0.048	0.2305	-0.021	0.02325	0.25725	-0.128	-0.1245	-0.14475	-0.2575	-0.1685	-0.00775000000000001	0.02125	0.2405	0.228	0.1945	0.6345	-0.15025	-0.0295	-0.00525	0.15425	0.199	-0.32825	0.03675	-0.0475	0.16	-0.07375	0.14325	-0.042	0.1175	0.15925	0.278	0.0195
AOF2	0.10875	0.38425	-0.4825	0.03525	-0.2655	-0.11625	-0.5195	-0.065	-0.04	-0.57475	-0.33375	-0.0185	0.0255	0.07875	0.02175	-0.425	-0.81975	-0.04475	-0.56175	-0.29275	-0.1425	-0.35075	0.00800000000000001	-0.214	0.00199999999999999	-0.571	-0.383	-0.02775	-0.5355	-0.14825	-0.456	-0.44575	-0.231	-0.07775	-0.31275	-0.237	-0.3065	-0.27475	-0.53075	-0.35875	-0.11725	-0.263	-0.17575	-0.0215	-0.399	-0.16025	0.0505	-0.65075	-0.4565
AOX1	0.20375	-0.07475	0.344	0.1785	0.2	-0.0515	0.15575	0.1995	-0.03025	0.096	0.1435	0.14	-0.10625	0.097	-0.00325	0.33025	0.06175	-0.06875	0.24075	0.1355	-0.0405	0.23725	0.091	0.06675	-0.02275	0.12975	-0.047	0.081	0.1655	0.1715	-0.057	0.06175	0.275	0.024	0.29825	0.11925	0.0745	-0.0315	0.0945	0.07925	0.22625	0.094	0.07225	0.0135	0.03875	0	0.14175	0.1825	0.0385
AP1B1	-0.2916	-0.1674	-0.2956	-0.2072	-0.1704	-0.1796	-0.1366	-0.1532	-0.0804	0.0956	-0.1642	0.00099999999999999	-0.1676	-0.0102	0.023	-0.3764	-0.2402	-0.0902	-0.2486	-0.1936	-0.2016	-0.2936	-0.0344	-0.1352	-0.2164	0.0638	-0.1118	-0.1684	0.001	-0.2262	-0.0684	-0.0508	-0.1196	-0.0778	-0.0342	-0.509	-0.1694	0.2104	0.0812	-0.2678	-0.184	-0.181	-0.1938	0.0266	0.0926	0.3412	-0.6378	0.3018	-0.28
AP1G1	0.0768	-0.0134	-0.0858	0.4002	0.0868	-0.097	0.0656	-0.3274	-0.0918	0.1172	0.1704	0.411	-0.0264	0.1468	0.1248	0.0528	-0.001	0.4282	-0.076	-0.00320000000000001	0.016	-0.1136	0.274	0.1014	-0.0362	0.4378	0.1058	0.2946	0.1134	-0.0788	0.3502	0.3046	-0.1714	-0.0358	0.0302	-0.1756	0.029	0.0944	-0.169	0.032	-0.1408	0.2488	-0.2536	-0.0322	0.0388	0.143	-0.0806	0.0196	0.049
AP1G2	0.065	-0.186	-0.368	-0.003	0.221	-0.368	-0.272	-0.363	-0.378	-0.624	-0.231	0.056	-0.177	0.12	-0.133	-0.401	-0.205	-0.177	-0.165	-0.377	-0.529	-0.129	-0.142	-0.4	-0.423	-0.101	-0.167	-0.474	-0.563	-0.244	-0.46	-0.314	-0.36	-0.902	-0.129	-0.125	-0.173	-0.196	-0.318	0.019	-0.552	-0.252	-0.042	0.077	-0.018	0.107	-0.124	0.23	-0.147
AP1GBP1	0.027	0.00799999999999998	0.078	0.0611666666666667	-0.1565	-0.098	0.00483333333333334	-0.264333333333333	-0.0845	0.0688333333333333	-0.0351666666666667	-0.0251666666666667	0.0258333333333333	-0.1905	0.0065	0.069	-0.138	-0.062	-0.219666666666667	-0.246333333333333	-0.116333333333333	0.1855	-0.115	-0.0481666666666667	-0.00766666666666667	0.1005	-0.0533333333333333	-0.0831666666666667	0.0161666666666667	0.0235	0.301333333333333	-0.0256666666666667	0.672666666666667	-0.1475	0.0893333333333333	0.0746666666666667	0.197833333333333	0.0398333333333333	0.0925	0.00516666666666667	-0.267666666666667	-0.0671666666666667	0.0338333333333333	0.0103333333333333	0.2	0.194333333333333	0.0235	0.5905	-0.178666666666667
AP1M1	-0.514666666666667	0.208666666666667	-0.169	0.254	0.101666666666667	0.21	0.051	0.300333333333333	-0.0356666666666667	0.04	0.160666666666667	-0.150333333333333	-0.0876666666666667	-0.154666666666667	-0.136666666666667	-0.0943333333333333	-0.317	-0.143	-0.149666666666667	0.00733333333333333	-0.174	0.196666666666667	-0.211666666666667	0.00366666666666667	-0.170666666666667	-0.121	-0.221333333333333	-0.155666666666667	-0.046	0.081	0.255666666666667	0.0863333333333333	0.327333333333333	-0.082	-0.238	0.00533333333333333	0.360666666666667	-0.38	-0.125	0.175666666666667	0.171	-0.0393333333333333	0.079	0.0766666666666667	-0.0493333333333333	-0.0706666666666667	0.045	-0.0856666666666667	0.352666666666667
AP1M2	-0.051	0.119	-0.279	0.26	0.046	0.069	0.068	0.017	-0.02	0.054	0.271	0.035	-0.101	-0.305	-0.058	0.11	-0.303	0.073	-0.117	-0.157	-0.201	0.173	-0.219	-0.562	-0.323	-0.081	-0.084	-0.288	0.124	0.014	0.134	-0.106	0.024	-0.126	-0.015	-0.176	0.137	-0.213	-0.001	0.062	-0.204	0.19	0.015	0.299	0.183	0.227	-0.611	0.033	0.054
AP1S1	0.251	-0.42	0.046	0.421	0.004	-0.238	0.009	-0.009	-0.102	-0.884	-0.452	-0.037	-0.275	0.088	-0.368	0.211	-0.073	-0.134	0.468	-0.036	-0.427	-0.385	-0.079	0.037	-0.139	-0.219	-0.57	-0.543	-0.42	-0.324	-0.093	-0.053	0.281	-0.482	0.117	0.275	0.559	0.378	-0.287	0.234	-0.146	0.479	0.098	-0.132	0.199	0.286	0.293	0.652	-0.081
AP1S2	0.232	-0.205	-0.351	0.536	0.3085	0.386	0.112	-0.277	0.534	0.3015	0.429	0.284	0.058	-0.0135	-0.0935	0.038	0.2665	0.189	0.2295	0.283	0.1125	-0.156	0.424	0.516	0.336	0.8985	-0.0145	0.545	0.3325	-0.134	0.291	0.008	0.604	0.3915	0.019	-0.058	-0.075	0.0985	-0.1745	-0.0535	0.038	0.135	-0.0085	-0.2215	-0.104	0.066	-0.1565	0.701	0.2065
AP1S3	0.0182857142857143	-0.00728571428571428	0.292571428571429	-0.110714285714286	0.173857142857143	0.136571428571429	0.278857142857143	0.241	0.0027142857142857	0.149857142857143	0.134	-0.0122857142857143	-0.188857142857143	-0.287857142857143	-0.0775714285714286	0.323285714285714	-0.115714285714286	-0.0605714285714286	-0.00642857142857142	0.068	-0.113714285714286	0.31	-0.134285714285714	-0.242285714285714	-0.068	0.073	0.0291428571428572	0.055	0.092	0.113428571428571	-0.0535714285714286	0.0181428571428571	0.466571428571429	-0.0518571428571429	-0.00257142857142857	0.0884285714285714	0.215428571428571	-0.0114285714285714	0.0531428571428571	0.0818571428571429	0.037	0.413285714285714	0.119714285714286	0.0974285714285714	0.255285714285714	0.129	0.108428571428571	0.0917142857142857	-0.142
AP2A1	0.151666666666667	0.356333333333333	-0.0606666666666667	0.824	0.124	0.190666666666667	0.602333333333333	0.253	0.0476666666666667	-0.227	0.238333333333333	0.114	0.347	-0.124333333333333	-0.0273333333333333	0.366	-0.478666666666667	-0.004	-0.139666666666667	-0.0793333333333333	-0.0626666666666667	0.457	0.0693333333333333	-0.644	-0.152	0.092	0.0803333333333333	-0.262	0.459666666666667	0.314333333333333	0.135333333333333	0.049	0.455666666666667	-0.053	0.423	0.022	0.324333333333333	0.0516666666666667	0.192666666666667	0.224666666666667	-0.0123333333333333	0.331	0.14	0.326666666666667	0.189333333333333	0.256666666666667	0.0836666666666667	0.136	0.0886666666666667
AP2A2	0.3525	0.00183333333333333	-0.0421666666666667	0.209166666666667	0.185333333333333	0.000499999999999998	0.310833333333333	0.224	-0.0241666666666667	0.0963333333333333	0.235833333333333	0.000499999999999998	-0.159833333333333	-0.532166666666667	-0.0991666666666667	0.683833333333333	-0.174833333333333	-0.0273333333333333	0.0216666666666667	0.242	-0.1665	0.175333333333333	-0.1045	-0.2245	-0.291833333333333	-0.114	-0.0161666666666667	-0.273833333333333	0.316166666666667	0.091	-0.0665	-0.0586666666666667	0.334833333333333	-0.242666666666667	0.0778333333333333	-0.037	0.109166666666667	-0.1205	0.0213333333333333	0.091	-0.0438333333333333	0.279833333333333	-0.006	0.096	0.1445	-0.0121666666666667	-0.2335	0.171166666666667	0.176833333333333
AP2B1	0.029875	-0.058875	-0.061	-0.205875	-0.31525	-0.168875	-0.1695	-0.242625	0.054375	-0.015875	0.03875	-0.011375	0.015375	-0.179	0.081	0.032375	0.1245	-0.046875	-0.26225	-0.1915	-0.140375	0.066375	-0.0265	0.084125	0.179625	0.25075	0.0775	0.117375	-0.11475	-0.096875	0.287125	-0.058	0.5595	-0.022	-0.062375	-0.505625	0.095625	0.010625	0.0475	-0.095625	-0.12075	-0.320375	-0.01825	-0.1645	0.05925	0.036875	0.000624999999999999	-0.462625	-0.12525
AP2M1	-0.221	-0.514	0.265	0.795	0.3	-0.209	0.042	0.115	0.115	0.17	0.02	0.233	0.319	-0.203	0.198	-0.241	-0.109	-0.075	0.315	-0.039	-0.207	-0.529	0.203	-0.19	0.182	0.09	0	-0.063	0.21	0.212	-0.075	-0.003	-0.188	-0.271	0.129	-0.386	-0.141	0.074	-0.123	-0.085	-0.548	-0.351	0.136	-0.167	0.073	0.033	-0.222	0.346	-0.376
AP2S1	-0.319	0.244	-0.088	0.797	-0.081	-0.144	0.263	-0.209	-0.341	-0.162	-0.503	-0.229	0.598	-0.386	-0.362	-0.067	-0.342	-0.333	-0.109	-0.175	-0.407	-0.472	-0.361	-0.22	-0.037	-0.014	-0.332	-0.524	0.213	-0.084	0.089	-0.208	-0.064	-0.719	0.147	-0.103	-0.159	0.342	-0.428	-0.047	-0.343	0.17	-0.008	-0.3	0.081	-0.131	-0.063	0.26	-0.745
AP3B1	-0.174944444444444	0.0386666666666667	0.0045	-0.280055555555556	0.0238888888888889	-0.0192222222222222	-0.459277777777778	-0.189611111111111	0.0742777777777778	0.0450555555555556	0.0661111111111111	-0.0596111111111111	-0.0538333333333333	0.0529444444444445	0.0240555555555556	-0.346888888888889	0.107944444444444	-0.452333333333333	0.00211111111111112	-0.218888888888889	0.0516666666666667	-0.0250555555555556	-0.0113888888888889	0.0272222222222222	0.0349444444444444	-0.0393888888888889	0.134888888888889	0.146444444444444	0.00422222222222224	-0.218222222222222	0.196444444444444	-0.455722222222222	-0.296555555555556	-0.0445	-0.166777777777778	0.260388888888889	-0.265777777777778	-0.197944444444444	-0.0197222222222222	-0.0496666666666667	-0.124055555555556	-0.3875	-0.0430555555555556	-0.088	0.0630555555555556	-0.0673888888888889	0.0307222222222222	-0.155	-0.313666666666667
AP3B2	-0.278333333333333	0.249333333333333	-0.114	-0.122666666666667	-0.031	-0.0556666666666667	0.0303333333333333	0.0333333333333333	-0.0443333333333333	-0.475333333333333	0.135	-0.0696666666666667	0.028	0.109	-0.109	-0.355	-0.213666666666667	-0.094	-0.697	-0.197333333333333	-0.0846666666666667	0.159	-0.132	0.114333333333333	-0.0313333333333333	-0.125333333333333	0.0203333333333333	-0.225666666666667	0.109	1.203	-0.122666666666667	-0.016	-0.192666666666667	-0.546333333333333	-0.0416666666666667	0.0996666666666667	-0.061	-0.163	0.119	-0.00433333333333333	0.0873333333333333	0.295333333333333	-0.0593333333333333	-0.131333333333333	-0.469	0.0543333333333333	-0.226666666666667	0.149	0.148
AP3D1	0.146666666666667	0.454	0.0226666666666667	0.760333333333333	0.164333333333333	0.417	0.236333333333333	0.381666666666667	0.0603333333333333	0.163	0.348	0.141333333333333	0.127	-0.206666666666667	0.0786666666666667	0.172	-0.24	0.157333333333333	-0.00233333333333333	0.0833333333333333	-0.039	0.484666666666667	0.00333333333333333	-0.394333333333333	-0.032	0.0936666666666667	0.0136666666666667	-0.138666666666667	0.144666666666667	0.338666666666667	0.328	0.0786666666666666	0.541	0.0366666666666667	-0.175666666666667	0.024	0.334333333333333	-0.282333333333333	0.142333333333333	0.120666666666667	-0.0713333333333333	0.186333333333333	0.000666666666666667	0.294333333333333	0.220666666666667	-0.0443333333333333	0.0123333333333333	0.0396666666666667	0.393
AP3M1	-0.222	-0.3135	-0.1785	0.0705	-0.031	-0.059	-0.4975	-0.321	-0.649	0.066	-0.3725	-0.405	-0.0135	-0.3435	-0.255	-0.486	-0.668	-0.2125	-0.368	-0.7345	-0.8105	-0.382	0.0825	-1.2105	-0.105	-0.273	-0.5155	-0.47	-0.027	-0.3345	-0.573	-0.493	0.062	-1.0065	-0.156	-0.0215	-0.223	-0.186	-0.1035	-0.1645	-0.941	-0.5295	-0.0235	0.2715	0.238	0.2445	-0.382	0.00700000000000001	-0.355
AP3M2	-0.43	-0.088	-0.19	0.246	-0.157	0.156	-0.297	0.193	-0.148	0.186	0.206	0.225	0.248	-0.074	-0.078	0.175	0.03	0.076	-0.43	-0.016	-0.101	-0.283	-0.12	0.102	-0.241	-0.272	0.02	0.017	-0.096	0.356	-0.15	0.542	-0.223	-0.198	-0.05	-0.138	-0.102	0.163	-0.089	-0.174	-0.813	-0.024	0.167	0.056	-0.027	0.03	-0.497	0.704	-0.017
AP3S1	-0.4685	-0.02	0.0203333333333333	-0.387333333333333	-0.0666666666666667	-0.232833333333333	-0.649166666666667	-0.399	-0.146333333333333	-0.0718333333333333	-0.190333333333333	-0.1245	0.0471666666666667	-0.144	-0.0676666666666667	-0.547833333333333	0.147666666666667	-0.613666666666667	0.0568333333333333	-0.310833333333333	0.0161666666666667	-0.870333333333333	-0.1045	-0.0265	0.025	-0.114166666666667	-0.0266666666666667	0.0956666666666667	-0.222166666666667	-0.349	0.142666666666667	-0.573	-0.4355	-0.113333333333333	-0.144833333333333	0.271666666666667	-0.344	0.038	-0.0498333333333333	0.0933333333333334	-0.589	-0.356166666666667	0.136333333333333	-0.165166666666667	-0.0846666666666667	-0.255833333333333	0.0623333333333333	0.0593333333333333	-0.553666666666667
AP3S2	-0.4874	0.1556	-0.0734	0.4194	-0.1294	-0.117	-0.3002	-0.1454	-0.024	-0.6214	-0.0032	-0.0432	-0.0014	0.1734	-0.0222	-0.018	-0.2988	-0.2684	-0.3262	-0.2332	-0.1574	-0.2376	0.0412	-0.2254	-0.0206	-0.148	-0.0576	-0.2518	-0.0868	0.5346	-0.337	-0.2822	-0.129	-0.9504	-0.1252	0.045	0.0438	0.0626	-0.0852	0.043	-0.172	0.3626	0.1318	-0.4156	-0.4902	-0.0762	-0.3326	0.3266	-0.4458
AP4B1	-0.387	-0.124	-0.136	0.416	-0.025	-0.42	-0.773	-0.668	-0.087	0.075	-0.627	0.003	0.179	-0.08	-0.005	-0.559	-0.091	-0.223	-0.014	-0.289	-0.106	-1.077	-0.078	0.214	0.133	-0.853	-0.35	0.038	0.068	-0.335	-0.188	-0.282	-0.436	-0.54	-0.395	-0.589	-0.835	-0.208	-0.686	-0.319	-0.598	-0.943	-0.321	-0.596	-0.586	-0.02	-0.211	-0.026	-0.486
AP4E1	-0.0834	0.2954	0.0312	0.1884	-0.2082	0.1794	-0.0662	-0.1646	0.2526	-0.396	-0.121	-0.0296	-0.0374	0.5084	0.114	-0.2118	0.1416	0.0738	-0.4582	-0.1426	0.1184	-0.0204	0.1662	0.1148	0.1178	0.2604	0.0726	0.2174	0.2702	-0.0184	-0.2434	-0.026	-0.0934	-0.443	-0.0394	-0.0436	-0.463	-0.0126	0.0924	-0.1526	-0.3356	-0.2378	0.169	-0.086	-0.5482	-0.0278	-0.2406	0.2206	-0.6402
AP4M1	0.006	-0.218	-0.359	0.348	0.013	-0.095	-0.19	0.188	-0.112	-0.201	0.197	0.028	-0.392	-0.152	-0.272	-0.002	-0.075	0.129	-0.135	-0.188	-0.284	-0.05	0.034	-0.41	-0.414	-0.238	-0.303	-0.263	0.13	-0.166	-0.133	-0.168	-0.126	-0.515	-0.013	-0.184	0.166	-0.18	-0.281	-0.258	-0.266	0.098	-0.079	0.173	-0.016	0.204	-0.365	-0.385	-0.044
AP4S1	0.072	0.06225	0.07675	-0.0535	0.10375	0.04675	-0.33575	-0.04525	0.128	-0.39225	-0.158	-0.01475	-0.09075	0.1645	0.0485	-0.31825	-0.0865	0.0225	0.21	-0.25175	-0.00300000000000001	0.252	0.01225	-0.17475	-0.119	-0.58075	-0.04875	-0.34775	-0.32275	0.254	-0.339	0.155	-0.042	-0.535	-0.03825	-0.597	-0.32975	-0.016	-0.41925	-0.1245	-0.66375	0.20975	0.064	0.0605	0.21825	-0.01625	0.18675	0.0985	-0.13125
APAF1	0.0728	0.0486	0.115	-0.1292	-0.003	0.152	-0.0626	0.1768	0.006	-0.4202	0.1032	-0.0544	0.1558	-0.4126	0.0722	-0.3488	-0.128	0.1556	-0.0576	-0.0218	0.0142	-0.3262	0.396	-0.1316	-0.0156	-0.0232	-0.0234	-0.0634	0.3296	0.121	-0.0624	0.157	0.1066	-0.0216	0.2098	0.0002	-0.0422	0.0834	0.0774	-0.105	0.0364	-0.1856	0.0422	0.0964	0.1168	-0.00640000000000001	0.2152	-0.193	0.0774
APBA1	0.2705625	0.1478125	0.068	-0.1875	-0.29375	-0.1218125	-0.134375	0.1478125	-0.0084375	0.019625	0.00106250000000001	-0.1203125	0.1061875	0.255375	-0.0659375	-0.022375	-0.0600625	0.063375	-0.0665	0.0970625	-0.0244375	-0.291375	0.27925	0.012125	0.0364375	0.0683125	0.200625	-0.2085	0.13875	0.088375	-0.036625	-0.038	-0.247625	0.0224375	0.39225	0.0335	-0.13825	-0.2034375	0.288	0.0694375	-0.04825	0.1718125	0.01725	-0.0870625	-0.044	-0.13125	0.0625	0.0755	-0.0138125
APBA2	-0.21825	0.15875	-0.175333333333333	-0.307666666666667	-0.34775	0.00308333333333333	-0.00675	-0.06375	-0.0285	-0.5125	-0.262583333333333	-0.186916666666667	-0.471916666666667	0.0814166666666667	-0.0985833333333333	-0.361833333333333	-0.175583333333333	-0.182083333333333	-0.791333333333333	-0.263916666666667	-0.09525	0.157666666666667	-0.1785	0.0301666666666667	-0.126083333333333	0.02025	-0.0471666666666667	-0.255416666666667	-0.00108333333333333	-0.265333333333333	-0.333	-0.142083333333333	-0.0873333333333333	-0.52525	-0.0235833333333333	0.0504166666666667	-0.0321666666666667	-0.0781666666666667	0.0138333333333333	0.172583333333333	0.07075	0.0376666666666667	0.0821666666666667	-0.216166666666667	-0.4965	-0.0320833333333333	-0.230916666666667	-0.114666666666667	-0.304083333333333
APBA3	0.467	0.495	-0.048	0.928	0.155	0.027	0.303	0.402	0.166	0.169	0.638	0.317	0.098	0.12	0.071	0.162	-0.221	0.146	0.115	0.297	-0.101	0.356	0.15	0.038	-0.11	-0.132	-0.044	-0.302	0.692	0.258	0.247	0.174	0.398	0.239	0.137	-0.072	0.237	-0.19	0.136	-0.183	0.006	0.075	0.083	0.183	-0.015	0.111	-0.13	0.272	0.15
APBB1	0.167	-0.1885	-0.3595	-0.168	0.077	-0.0735	0.248	0.2445	-0.116	-0.113	-0.031	-0.1935	-0.1935	-0.431	-0.0795	0.477	-0.15	-0.1265	-0.234	0.1805	-0.3125	0.1755	-0.226	-0.155	-0.1785	0.258	-0.0785	-0.4225	-0.00850000000000001	-0.1495	-0.184	-0.0945	0.124	-0.1395	0.026	-0.023	0.0505	-0.319	-0.0465	0.0275	0.156	0.317	-0.1385	-0.112	-0.088	-0.0145	-0.4105	0.2155	0.1365
APBB1IP	-0.00625	-0.205875	0.10725	-0.34175	-0.224625	-0.011	0.087375	0.22975	0.4275	-0.432875	-0.17875	-0.112625	0.214375	-0.06075	-0.024125	-0.19875	-0.15775	-0.183375	-0.407625	-0.2605	0.039375	0.0675	-0.088125	-0.07425	-0.057625	0.0235	-0.391	-0.191625	0.091875	-0.010375	-0.0175	0.283125	0.43675	0.1615	-0.115625	-0.003375	0.00325000000000001	-0.2135	0.023375	-0.028875	-0.160125	0.52125	-0.0195	0.166375	-0.01525	0.039625	-0.09225	-0.102875	0.021375
APBB2	-0.27312	-0.10712	-0.04008	-0.3178	0.14132	-0.01644	-0.11968	-0.17172	-0.01288	0.0922	-0.31864	-0.12004	-0.0612	-0.1832	-0.0078	-0.39836	-0.05748	-0.14924	0.12652	-0.14292	-0.02684	-0.3186	-0.06732	0.00768	0.00912	-0.13472	-0.00032	-0.136	-0.00983999999999998	-0.08596	-0.01956	-0.09296	-0.1846	0.05572	-0.24964	-0.07752	-0.09412	-0.13568	-0.013	0.0022	-0.404	-0.1954	-0.118	-0.02564	-0.32444	0.01148	-0.15656	0.012	-0.4228
APBB3	-0.411	-0.53	-0.232	-0.097	0.345	-0.438	-0.664	-0.555	-0.126	-0.075	-0.14	0.152	-0.136	-0.129	0.049	-0.633	-0.428	-0.032	-0.153	-0.262	-0.212	-0.402	-0.095	0.132	-0.31	-0.126	-0.082	-0.33	-0.055	-0.281	0.134	-0.285	-0.433	-0.452	-0.029	0.355	-0.325	-0.138	-0.117	-0.094	-0.339	-0.394	-0.108	-0.02	-0.057	-0.041	-0.04	0.14	-0.478
APC	-0.353230769230769	-0.0313846153846154	-0.489615384615385	-0.397076923076923	-0.277230769230769	-0.159846153846154	-0.537538461538462	-0.295307692307692	-0.166461538461538	-0.607230769230769	-0.204230769230769	-0.224307692307692	-0.119846153846154	-0.135307692307692	-0.0493846153846154	-0.434692307692308	-0.0498461538461538	-0.607692307692308	0.0377692307692308	-0.334615384615385	-0.160692307692308	-0.786230769230769	-0.0785384615384615	-0.134076923076923	-0.226153846153846	-0.108076923076923	-0.0888461538461539	-0.216846153846154	-0.201076923076923	-0.289923076923077	0.0902307692307692	-0.603846153846154	-0.285615384615385	-0.188153846153846	-0.0936153846153846	0.216307692307692	-0.330923076923077	-0.133769230769231	-0.0563076923076923	0.0364615384615385	-0.574230769230769	-0.356230769230769	0.0353076923076923	0.0176153846153846	0.0334615384615385	-0.0452307692307692	-0.00930769230769231	0.101307692307692	-0.465461538461538
APC2	-0.236	0.2715	-0.121	0.2345	0.2805	0.169	-0.1065	0.2405	-0.165	0.0655	0.0055	-0.1045	-0.078	-0.402	-0.073	-0.00600000000000001	-0.202	-0.03	0.0425	-0.0055	-0.4925	0.1025	-0.2015	-0.0995	-0.1315	0.012	-0.653	-0.1945	0.0515	0.2575	0.294	-0.088	0.382	-0.2815	-0.1915	0.0545	0.5255	-0.143	0.109	0.1925	-0.158	0.061	0.0425	-0.001	0.204	-0.058	-0.00949999999999999	0.193	0.313
APCDD1	0.097	0.6635	-0.445	0.5885	0.063	0.1505	-0.1805	-0.152	-0.2785	-0.253	-0.42	0.616	0.0855	1.0055	0.402	-0.5025	-0.59	-0.185	-0.4855	0.068	0.4415	0.282	0.258	-0.599	0.1015	-0.8075	-0.272	0.2705	-0.5065	0.2835	-0.2485	-0.2235	-0.045	-0.3935	-0.1545	-0.1585	-0.1	-0.3025	-0.459	-0.373	-0.375	0.7235	-0.164	-0.087	-0.392	-0.555	0.443	-0.6955	-0.1885
APCDD1L	0.448333333333333	0.361	-0.128	1.34866666666667	0.657333333333333	-0.0126666666666667	0.931666666666667	0.413333333333333	0.298333333333333	0.727666666666667	0.518	1.08733333333333	-0.0306666666666667	0.114	-0.0506666666666667	0.902	0.325	0.886333333333333	1.154	0.711333333333333	-0.0283333333333333	0.593333333333333	0.369	0.451333333333333	-0.163666666666667	1.026	0.327666666666667	0.734333333333333	0.653333333333333	0.511333333333333	1.174	0.659333333333333	0.594333333333333	0.468666666666667	0.290666666666667	0.151666666666667	0.856333333333333	0.596333333333333	0.465333333333333	0.046	0.941	0.499666666666667	-0.181	0.474333333333333	0.37	0.41	-0.0126666666666667	0.607	0.697666666666667
APCS	0.551	0.103	0.034	0.373	-0.322	0.216	0.3	0.122	-0.07	0.278	-0.053	-0.242	0.473	0.101	0.267	0.121	0.16	-0.199	-0.024	0.042	0.14	0.793	0.098	0.416	0.438	0.479	-0.052	0.208	0.531	-0.021	-0.218	0.161	-0.396	0.23	0.13	0.472	0.141	0.456	-0.088	0.218	0.02	0.454	-0.01	0.188	0.029	-0.255	0.14	0.209	0.122
APEH	0.0005	-0.116	-0.2975	0.295	0.2305	0.049	0.0745	-0.0935	-0.2825	0.006	0.211	0.3015	0.0545	-0.322	0.066	-0.046	-0.1155	0.2365	-0.0345	-0.1	-0.1855	-0.128	0	-0.167	-0.212	0.2155	0.054	-0.118	-0.033	0.0895	-0.049	-0.126	-0.0165	-0.1955	-0.414	-0.05	-0.109	-0.18	-0.122	0.1415	-0.078	0	0.0075	-0.00899999999999999	-0.0405	0.114	-0.2125	0.03	0.2065
APEX2	0.445	-0.003	-0.25	1.443	0.444	0.615	0.144	-0.16	0.61	0.405	0.661	0.357	0.24	0.22	-0.166	0.124	-0.283	0.418	0.269	-0.051	-0.013	-0.002	0.55	0.092	0.312	0.587	-0.403	0.161	0.581	0.644	-0.007	0.116	1.052	0.324	0.324	-0.143	0.389	0.092	-0.41	-0.143	0.102	0.193	-0.004	-0.021	0.259	0.105	-0.059	0.732	0.43
APH1A	0.592	-0.091	0.247	0.782	0.036	0.271	-0.104	0.034	0.092	-0.112	0.038	0.057	0.086	-0.159	0.391	-0.108	-0.203	-0.122	0.158	-0.242	-0.239	0.515	-0.089	-0.469	-0.183	0.662	0.075	0.178	0.142	0.071	0.004	-0.1	-0.202	-0.102	0.089	0.217	0.073	0.2	0.025	0.002	-0.276	0.672	-0.055	-0.21	0.136	0.138	0.051	0.322	0.28
APH1B	-0.17	0.045	-0.026	0.23225	-0.27425	-0.19525	-0.40825	-0.1915	-0.05225	-0.616	-0.4245	0.008	-0.04675	0.20975	0.06725	-0.59775	-0.06	-0.233	-0.643	-0.30925	-0.19425	-0.29675	0.1	0.072	-0.07975	-0.1015	-0.05525	-0.08225	-0.0645	-0.3645	-0.45925	-0.2645	-0.2235	-0.95875	-0.23625	0.0215	-0.46	0.0695	-0.498	-0.19475	-0.39575	-0.4265	-0.3375	-0.45875	-0.6005	-0.2865	-0.29725	0.26975	-0.56125
API5	0.2935	0.00849999999999999	-0.111	0.238	0.201	0.024	0.3835	0.232	0.146	-0.1275	0.4405	0.026	-0.0135	-0.055	0.094	0.23	0.102	0.094	0.027	0.2675	-0.104	0.179	0.093	0.1685	0.175	0.3115	0.069	0.0285	0.2315	0.07	-0.0285	-0.07	0.3285	0.171	0.0175	0.0945	-0.087	-0.0745	0.007	0.125	0.189	-0.088	0.04	0.033	0.1545	0.0025	-0.198	0.3365	0.112
APIP	0.383333333333333	0.256666666666667	0.184666666666667	0.631333333333333	0.297666666666667	-0.059	0.346	0.533333333333333	0.129666666666667	0.0643333333333333	0.201666666666667	0.245333333333333	0.121666666666667	0.0183333333333333	0.189	0.656333333333333	-0.0856666666666667	0.0396666666666667	0.359666666666667	0.516666666666667	0.325333333333333	0.0573333333333333	0.146666666666667	-0.181	0.139	0.141	0.276333333333333	0.0326666666666667	0.0983333333333333	0.216333333333333	0.308666666666667	0.154666666666667	0.101666666666667	0.150666666666667	0.251	-0.0873333333333333	-0.0716666666666667	0.091	0.011	-0.016	0.204666666666667	0.25	-0.00966666666666668	0.0266666666666667	0.178333333333333	-0.0633333333333333	-0.174333333333333	-0.487333333333333	0.0773333333333334
APITD1	0.249	0.438	-0.316	-0.011	-0.1785	-0.124	-0.244	0.0495	-0.019	-0.35	-0.224	-0.114	-0.183	-0.0165	-0.0245	-0.235	-0.6155	-0.043	0.0785	-0.195	-0.181	-0.2565	-0.0625	-0.268	-0.0485	-0.531	-0.0725	-0.0055	-0.5785	-0.039	0.0425	0.0245	-0.207	-0.1315	-0.015	-0.268	-0.1215	-0.225	-0.3275	-0.235	0.0885	-0.0285	-0.304	0.038	-0.4535	-0.0355	-0.007	-0.817	-0.186
APLN	-0.515	-0.001	-0.329	0.71	0.51	0.183	0.07	0.162	0.15	-0.223	0.592	0.192	-0.227	-0.012	0.004	0.231	0.263	0.081	-0.047	0.132	-0.21	0.146	0.155	-0.301	-0.198	0.445	0.107	0.199	0.331	0.034	0.223	-0.042	0.569	0.547	0.07	0.108	-0.026	-0.114	-0.122	-0.192	0.19	0.252	-0.226	0.047	0.042	0.027	-0.185	0.503	0.472
APLP1	-0.043	0.2775	0.0465	0.176	0.0985	0.1995	0.6085	0.1465	-0.1985	0.1295	0.0265	-0.4525	0.198	-0.6395	-0.4965	0.491	-0.862	-0.28	-0.48	-0.081	-0.387	0.395	-0.3935	-0.4655	-0.491	0.054	-0.322	-0.5945	0.3675	-0.005	0.281	-0.11	0.385	-0.178	0.5585	0.133	0.346	0.2935	0.1825	0.186	-0.056	0.5515	0.186	0.2155	0.256	0.2	0.0885	0.3595	0.404
APLP2	0.1568	-0.0754	-0.0186	0.1678	0.0966	-0.0372	-0.1202	-0.149	-0.5822	0.0534	0.0422	0.0136	-0.1338	-0.449	-0.0082	-0.3654	-0.987	-0.1518	0.1596	-0.3248	-0.2146	-0.0474	-0.0454	-0.384	0.000399999999999989	-0.1098	0.0328	-0.167	0.0476	-0.0574	-0.1356	-0.0744	0.2132	-0.1988	0.0202	-0.0258	-0.1368	-0.1904	-0.128	-0.226	0.0544	0.3092	-0.119	0.054	0.074	-0.0124	-0.3152	0.247	0.00800000000000001
APOA1BP	0.464	0.18	-0.219	0.477	0.015	0.019	0.153	0.066	-0.024	0.12	0.337	-0.038	-0.141	-0.104	-0.005	0.158	-0.129	0.096	-0.097	0.12	-0.057	0.214	-0.133	-0.403	-0.299	0.124	-0.041	-0.173	0.095	-0.1	0.077	-0.083	0.017	-0.039	-0.042	-0.057	0.146	-0.141	-0.118	-0.051	-0.002	0.258	-0.167	0.138	0.076	0.195	-0.333	-0.121	0.09
APOA2	0.334	0.298	0.068	0.67	0.002	0.315	0.151	0.152	0.097	0.236	0.167	0.178	0.151	-0.291	0.081	-0.129	-0.084	0.069	0.023	-0.045	-0.182	0.374	-0.036	-0.623	-0.115	0.743	0.102	0.119	0.232	-0.183	0.156	-0.181	-0.061	-0.085	0.014	0.09	0.049	0.001	-0.036	-0.112	-0.059	1.042	-0.012	0.159	0.074	-0.119	-0.116	0.265	0.033
APOA5	-0.107	-0.156	-0.341	-0.023	0.562	-0.183	0.149	-0.186	-0.335	0.144	0.023	0.182	0.187	-0.117	0.151	-0.272	-0.706	0.011	0.069	0.009	0.092	0.05	-0.257	0.026	-0.006	0.168	-0.169	0.032	-0.222	0.236	0.124	0.062	0.194	-0.142	-0.041	-0.011	0.054	-0.232	-0.168	-0.116	0.143	0.36	-0.089	0.066	-0.047	0.261	-0.208	0.341	0.202
APOB	-0.0996666666666667	-0.400666666666667	-0.09	-0.144	-0.0146666666666667	-0.0566666666666667	0.216666666666667	0.052	0.0683333333333333	0.092	0.043	-0.203	0.32	0.0736666666666667	0.036	0.0176666666666667	0.0996666666666667	-0.0233333333333333	0.143333333333333	0.105666666666667	0.226	0.274	-0.206	-0.038	0.0743333333333333	0.214333333333333	0.147	0.0756666666666667	0.0893333333333333	0.00166666666666667	0.133	-0.027	0.216333333333333	0.134	0.327666666666667	0.153666666666667	0.154333333333333	-0.161333333333333	-0.139	0.169333333333333	0.339333333333333	-0.0323333333333333	-0.0786666666666667	-0.107	-0.142333333333333	-0.127666666666667	0.178	-0.0903333333333333	-0.0403333333333333
APOBEC1	-0.023	0.2525	0.3405	0.265	0.141	0.4955	0.12	0.4635	0.181	0.017	0.2885	0.1755	-0.06	0.0285	0.032	-0.1225	0.151	-0.4775	0.4185	0.115	0.177	1.025	0.2395	-0.328	-0.009	-0.056	-0.0105	-0.038	0.051	0.2595	0.0585	0.3915	0.5235	0.131	0.575	0.244	0.268	0.2135	0.224	0.1705	0.1685	0.3905	0.143	0.2315	0.33	0.0445	0.327	-0.0155	-0.037
APOBEC2	-0.3235	-0.0915	0.113	1.082	-0.017	-0.1365	0.099	0.123	-0.2105	0.093	0.036	0.144	0.2045	0.2125	0.0855	0.3695	0.091	-0.00699999999999999	0.428	0.1075	-0.093	0.224	0.088	-0.0835	-0.1415	0.309	0.135	0.125	0.143	0.1855	0.2	0.292	0.3065	-0.035	-0.249	-0.113	-0.097	0.106	-0.1845	-0.0615	0.018	0.118	-0.103	0.0885	0.0175	0.0885	0.111	0.114	-0.0805
APOBEC3A	-0.801	-0.222	0.084	0.297	0.561	0.221	-0.194	0.52	0.173	0.242	-0.37	0.329	0.04	-0.008	-0.128	-0.301	-0.041	-0.175	0.384	-0.221	0.072	0.069	0.044	-0.198	-0.067	0.393	0.094	-0.207	0.182	0.093	-0.066	0.672	-0.049	-0.717	0.049	-0.778	0.006	-0.101	0.032	0.321	0.677	-0.123	0.085	-0.092	0.002	-0.381	-0.356	-1.033	-0.135
APOBEC3B	-0.2355	0.1285	-0.4125	0.1315	0.4005	0.0995	0.096	0.117	-0.073	-0.0275	0.03	-0.1	-0.212	-0.19	-0.0835	-0.305	-0.3235	-0.113	-0.0135	-0.2525	-0.161	0.161	-0.154	-0.3705	-0.2185	-0.0105	-0.2485	-0.3175	0.073	-0.0965	-0.2205	0.198	-0.0985	-0.305	-0.0165	-0.415	0.0215	-0.1535	-0.085	0.1235	0.333	0.039	0.047	0.0495	-0.018	0.1735	-0.499	-0.363	-0.1655
APOBEC3C	-0.467	0.135	-0.135	-0.496	0.152	0.223	-0.037	0.223	0.082	0.504	0.345	0.236	0.113	-0.169	0.136	-0.088	-0.269	0.277	-0.043	-0.462	-0.283	0.03	0.177	-0.425	-0.47	0.025	0.034	-0.277	0.335	0.12	0.024	-0.006	0.226	-0.244	0.201	-0.134	0.343	-0.06	0.249	-0.166	-0.439	0.224	0.071	0.503	0.52	0.649	-0.528	0.451	0.149
APOBEC3D	-0.084	-0.311	-0.447	-0.045	-0.132	0.052	0.085	0.126	-0.019	0.352	0.163	0.142	-0.205	-0.205	-0.029	-0.143	-0.423	0.165	-0.249	-0.159	-0.158	-0.001	-0.223	-0.311	-0.435	0.069	-0.032	-0.032	0.332	-0.022	-0.106	0.043	0.077	-0.143	-0.033	-0.582	0.322	-0.27	-0.048	0.072	-0.033	0.195	-0.211	0.484	0.211	0.554	-0.627	0.087	0.016
APOBEC3F	-0.677	-0.253	-0.3	-0.13	-0.107	-0.009	0.456	-0.092	0.097	0.201	-0.288	-0.089	-0.173	-0.291	-0.244	-0.226	-0.506	-0.144	-0.341	-0.184	-0.199	0.06	-0.132	-0.441	-0.43	-0.018	-0.187	-0.659	-0.163	-0.01	-0.106	0.101	0.133	-0.088	0.054	-0.522	-0.12	-0.201	0.148	0.034	-0.361	0.025	-0.116	0.222	0.371	0.318	-0.438	0.284	0.032
APOBEC3G	-0.575	-0.3275	-0.3605	0.0005	-0.138	0.0575	-0.085	-0.304	-0.011	-0.026	-0.0775	0.212	-0.212	-0.3385	-0.24	-0.4695	-0.1945	0.0075	-0.442	-0.193	0.04	-0.221	-0.0675	-0.122	0.1135	-0.3035	0.0775	0.0995	-0.147	0.191	-0.015	0.058	-0.1165	-0.2775	0.0645	-0.4075	-0.07	-0.327	-0.012	-0.2615	0.0355	0.1425	-0.1495	0.0805	0.173	0.0615	-0.272	0.2935	0.1445
APOBEC3H	-0.515	-0.101	-0.127	-0.225	-0.147	0.273	0.093	0.148	-0.051	0.252	-0.001	-0.01	-0.167	-0.423	-0.17	-0.345	-0.429	0.08	-0.479	-0.143	-0.168	-0.158	-0.15	-0.283	-0.222	-0.532	-0.276	-0.867	0.263	0.209	-0.169	0.096	0.383	-0.41	0.438	-0.365	0.089	-0.34	-0.091	-0.258	-0.509	0.085	-0.298	0.12	0.21	0.31	-0.427	0.174	0.048
APOC1	0.111	0.04	-0.061	0.972	0.28	0.262	0.41	0.363	-0.015	0.255	0.488	0.058	0.33	-0.361	-0.005	0.404	-0.427	0.108	-0.006	0.001	-0.306	0.317	0.129	-0.487	-0.146	-0.121	0.051	-0.217	0.53	0.154	0.209	-0.038	0.529	-0.153	0.288	-0.094	0.263	0.049	0.004	-0.001	-0.34	0.273	-0.015	0.272	0.22	0.14	-0.101	0.184	-0.347
APOC2	0.176	0.174	-0.138	1.047	0.296	0.338	0.518	0.154	-0.107	0.233	0.404	0.214	0.226	-0.178	0.077	0.339	-0.398	0.109	-0.321	0.042	-0.357	0.264	0.242	-0.543	-0.263	-0.253	0.086	-0.04	0.704	0.15	0.191	0.056	0.391	-0.205	0.319	0.02	0.146	0.031	0.256	0.161	-0.063	0.261	0.123	0.259	0.186	0.138	-0.119	0.028	-0.146
APOC4	0.12	-0.038	-0.453	0.696	-0.07	0.078	0.365	-0.115	-0.13	0.013	0.274	-0.07	-0.182	-0.523	-0.313	0.137	-0.66	-0.145	-0.319	-0.267	-0.466	0.124	-0.192	-0.961	-0.571	-0.315	-0.069	-0.397	0.15	-0.08	-0.083	-0.009	0.045	-0.185	0.074	-0.236	-0.003	-0.289	0.088	-0.136	-0.424	0.094	-0.128	0.301	0.084	0.059	-0.59	-0.286	-0.274
APOD	0.1465	-0.3925	0.1385	0.0435	0.38	-0.118	0.1685	0.19	0.0225	-0.0965	0.018	0.2205	0.109	-0.428	-0.0695	0.0945	-0.043	-0.098	-0.061	0.088	-0.054	-0.267	-0.03	0.3605	0.017	-0.079	0.0605	-0.1495	0.0665	0.0715	0.0755	0.0635	-0.103	0.0715	0.273	0.103	-0.011	0.3545	-0.028	0.0845	0.273	-0.214	0.138	-0.046	0.2315	0.06	0.1845	0.175	0.278
APOE	0.152	0.104	-0.146	0.437	0.003	0.185	0.405	0.16	0.064	0.281	0.19	-0.077	0.215	-0.388	-0.039	0.223	-0.442	-0.006	-0.331	-0.086	-0.185	0.462	-0.222	-0.377	-0.24	-0.286	0.066	-0.285	0.686	0.314	0.086	0.146	0.572	-0.028	0.528	0.127	0.363	0.033	0.145	0.152	-0.027	0.533	0.247	0.444	0.276	0.289	-0.286	0.183	-0.044
APOF	0.01	-0.114	-0.308	-0.026	-0.013	-0.121	0.094	-0.313	-0.213	-0.134	-0.018	0.018	0.163	0.206	-0.099	0.178	-0.448	0.087	-0.279	-0.018	-0.368	-0.334	0.127	-0.542	-0.074	0.509	-0.363	-0.415	-0.022	-0.005	-0.14	-0.102	0.186	-0.233	0.03	0.005	-0.008	-0.105	-0.178	-0.132	-0.103	-0.058	-0.055	0.01	0.049	0.066	0.049	0.083	-0.324
APOH	-0.137	-0.206	-0.162	0.011	-0.107	-0.196	0.175	-0.143	-0.142	-0.175	0.043	0.143	0.063	0.059	0.054	0.047	0.116	-0.041	-0.583	-0.274	-0.155	-0.001	0.012	-0.071	0.04	0.132	0.077	0.06	0.181	0.06	0.139	-0.091	0.461	-0.182	0.102	0.127	0.144	-0.139	0.083	-0.003	-0.015	-0.051	-0.019	-0.067	-0.004	0.16	-0.153	0.847	-0.182
APOL1	-0.1955	0.00950000000000001	-0.296	0.2165	0.125	-0.034	-0.2685	-0.0815	0.0115	0.1315	0.117	0.0325	-0.159	0.257	0.0045	-0.302	-0.3925	0.035	-0.1265	-0.0345	0.1455	-0.3415	-0.103	-0.2305	-0.192	0.056	0.1145	-0.2215	0.2725	-0.1005	0.00950000000000001	-0.1225	-0.16	-0.2115	-0.1005	-0.331	-0.0965	-0.073	-0.2	-0.233	-0.1665	0.1345	-0.2515	0.1	0.057	0.1915	-0.508	-0.158	-0.296
APOL2	-0.695	-0.553	-0.336	-0.199	-0.026	-0.065	-0.202	0.047	-0.158	-0.14	0.14	-0.15	-0.247	-0.377	-0.225	-0.255	-0.305	-0.114	-0.278	-0.171	-0.135	-0.082	-0.183	-0.266	-0.334	-0.08	-0.066	-0.338	0.372	-0.146	-0.02	-0.296	-0.246	-0.449	0.028	-0.136	0.116	0.041	-0.016	-0.011	-0.135	0.175	-0.048	0.193	0.05	0.303	-0.178	0.133	-0.157
APOL3	-0.370333333333333	-0.307	-0.407666666666667	0.088	-0.0873333333333333	-0.0266666666666667	-0.139	-0.309333333333333	-0.016	-0.00833333333333333	-0.087	0.130333333333333	0.028	0.0886666666666667	0.0436666666666667	-0.418	-0.0676666666666667	-0.154666666666667	-0.316333333333333	-0.272	-0.0773333333333333	-0.464666666666667	0.093	-0.129666666666667	-0.067	0.173	0.0826666666666667	-0.0183333333333333	0.122	-0.0746666666666667	-0.130666666666667	-0.129333333333333	-0.167666666666667	-0.175	-0.102666666666667	-0.306666666666667	-0.251	0.150666666666667	0.058	-0.379333333333333	-0.281333333333333	-0.154	0.01	0.116	0.176666666666667	0.077	-0.560333333333333	-0.0556666666666667	-0.408333333333333
APOL4	-0.262	0.068	-0.322	0.001	-0.098	-0.092	-0.096	-0.138	0.01	0.147	-0.098	-0.004	-0.042	-0.003	-0.048	-0.457	-0.312	0.037	-0.217	-0.204	-0.165	-0.324	-0.085	-0.169	-0.245	-0.264	-0.175	-0.171	0	-0.088	-0.129	-0.067	-0.188	-0.443	-0.105	-0.543	-0.099	-0.068	-0.131	-0.378	-0.15	-0.288	-0.351	0.123	-0.065	0.265	-0.577	0.167	-0.146
APOL5	-0.517	0.537	-0.422	0.262	0.268	0.292	0.202	0.014	0.226	0.089	0.265	0.301	-0.178	-0.055	0.305	-0.116	0.139	0.175	-0.036	-0.252	0.05	0.099	0.193	-0.363	-0.166	0.149	0.574	0.015	0.052	0.091	0.072	0.248	0.096	0.018	0.024	-0.792	-0.05	0.015	0.252	-0.217	0.36	-0.004	-0.169	0.227	-0.013	0.397	-0.702	0.34	-0.156
APOL6	-0.0776666666666667	0.0726666666666667	-0.320333333333333	0.632666666666667	-0.0546666666666667	0.158666666666667	-0.232333333333333	-0.164333333333333	0.0826666666666667	0.0973333333333333	0.0796666666666667	0.171666666666667	0.049	0.124666666666667	0.208666666666667	-0.258666666666667	-0.235333333333333	0.131666666666667	-0.216	-0.288666666666667	0.00566666666666667	-0.318	0.282666666666667	-0.254	0.256	0.368	0.262	0.065	0.296666666666667	0.0136666666666667	-0.146666666666667	0.0736666666666667	-0.0773333333333333	-0.0676666666666667	-0.0833333333333333	-0.684	-0.18	0.0776666666666667	-0.038	-0.461	-0.279	-0.223333333333333	-0.0153333333333333	-0.00633333333333332	-0.0263333333333333	0.18	-0.516333333333333	0.169	-0.399
APOLD1	-0.322	-0.1735	0.103	0.938	0.3675	0.115	-0.3145	-0.1325	0.2285	0.121	0.0755	0.158	0.0525	0.5065	0.1945	-0.4515	0.2005	-0.3595	0.099	0.0205	-0.0785	0.369	0.5115	-0.596	0.144	0.256	0.1725	0.3775	0.214	0.2495	-0.495	0.194	0.052	-0.1985	0.2165	-0.0045	-0.2505	0.236	-0.3705	-0.2615	-0.036	-0.17	-0.0685	-0.206	-0.1055	0.015	0.0575	0.664	-0.3595
APOM	-0.572	-0.139	-0.092	0.335	0.141	-0.116	0.087	-0.235	-0.203	0.184	0.152	0.151	-0.101	-0.097	-0.095	0.066	-0.219	-0.085	-0.052	-0.115	-0.229	-0.154	0.021	-0.273	-0.287	0.311	-0.194	-0.423	-0.022	-0.084	-0.048	-0.061	0.4	-0.301	-0.082	0.074	0.166	-0.115	-0.172	-0.224	-0.361	0.164	-0.271	0.281	0.081	0.028	-0.26	-0.075	0.077
APOO	0.00800000000000001	0.0614	-0.0986	0.6912	0.417	0.382	0.2008	-0.0676	0.5792	0.539	0.5916	0.2598	-0.0502	0.0898	0.0816	0.2952	-0.1248	0.2542	0.297	0.1642	-0.164	0.1952	0.401	-0.119	-0.1032	0.5312	-0.0592	0.1044	0.7272	-0.0686	0.3928	-0.0688	0.983	0.367	0.3992	-0.038	0.2418	0.1898	-0.0866	-0.046	0.0942	0.3964	0.0108	0.2918	0.24	0.391	-0.0598	0.814	-0.068
APOOL	0.1255	0.248833333333333	-0.215833333333333	0.304666666666667	0.2115	0.0936666666666667	0.3425	0.0111666666666667	0.3745	-0.5255	0.514	0.078	0.0691666666666667	0.164666666666667	0.000666666666666674	0.213833333333333	0.4735	0.130333333333333	0.00833333333333333	0.120666666666667	-0.0568333333333333	-0.0766666666666667	0.00133333333333333	0.317666666666667	0.104333333333333	0.562166666666667	-0.0405	0.470666666666667	0.400666666666667	0.087	0.34	-0.0376666666666667	0.625833333333333	0.392333333333333	-0.002	0.000999999999999992	0.1015	0.157333333333333	-0.071	-0.103166666666667	0.279333333333333	0.269833333333333	0.00916666666666667	-0.0561666666666667	-0.0651666666666667	0.0246666666666667	-0.0483333333333333	0.695166666666667	-0.072
APP	-0.416052631578947	-0.250578947368421	0.0555263157894737	-0.263052631578947	-0.206894736842105	-0.0962631578947368	-0.493842105263158	-0.0992105263157895	-0.0559473684210527	0.0141052631578947	-0.341421052631579	-0.0602631578947368	-0.0656315789473684	-0.157789473684211	0.0121578947368421	-0.176736842105263	-0.734368421052632	-0.496368421052632	-0.148157894736842	-0.265684210526316	0.0152631578947368	-0.0289473684210526	-0.128052631578947	0.0607368421052632	-0.110631578947368	-0.0263684210526316	-0.00078947368421052	-0.0276842105263158	0.00247368421052631	-0.206842105263158	-0.0465263157894737	-0.210842105263158	0.193263157894737	-0.122	-0.257052631578947	-0.542526315789474	-0.314473684210526	-0.517052631578947	-0.577578947368421	-0.0331578947368421	-0.245263157894737	-0.774631578947368	-0.030578947368421	-0.061578947368421	-0.0312631578947368	-0.0924736842105263	-0.337210526315789	-0.802052631578947	-0.319052631578947
APPBP2	0.042	-0.0541666666666666	0.0518333333333333	-0.0075	-0.200666666666667	-0.0585	-0.103833333333333	-0.164833333333333	0.014	0.1095	0.00733333333333333	0.0421666666666667	0.161166666666667	-0.1475	0.0203333333333333	0.0528333333333333	0.0331666666666667	0.0311666666666667	-0.406666666666667	-0.162	-0.0433333333333333	0.153833333333333	0.0188333333333333	0.0251666666666667	0.171833333333333	0.079	-0.0536666666666667	0.253333333333333	0.108333333333333	0.109666666666667	0.350666666666667	0.0676666666666667	0.585833333333333	-0.129666666666667	0.0168333333333333	-0.0695	0.018	0.0843333333333333	0.065	-0.00566666666666666	-0.355	-0.298666666666667	-0.0256666666666667	0.0956666666666667	0.0651666666666667	0.228833333333333	-0.0538333333333333	0.809	-0.155333333333333
APPL1	0.1755	-0.21775	-0.096	0.1715	0.0525	-0.11575	0.101	-0.09575	-0.11025	0.12625	0.0505	0.0815	0.10875	-0.268	-0.033	-0.021	-0.0785	0.162	0.02575	-0.028	-0.05025	-0.3385	0.004	-0.202	-0.02425	0.07275	-0.1445	-0.06225	-0.03575	0.1645	-0.0135	-0.1195	-0.06825	-0.01625	-0.05225	-0.03025	-0.13925	0.20175	-0.07375	-0.071	-0.21675	-0.27275	-0.09175	0.0885	-0.0075	-0.02925	-0.09025	0.00874999999999999	-0.11725
APPL2	-0.09125	-0.02175	0.07975	0.47425	0.31175	0.14575	-0.09125	0.0335	0.10825	-0.56375	0.10775	0.03925	0.0905	-0.37325	0.1005	-0.2745	0.03325	0.18575	0.24075	0.18075	0.19725	-0.4605	0.4405	0.05775	0.17725	0.1265	0.14675	0.1585	0.043	0.0995	0.052	0.275	0.1815	0.03225	0.15425	-0.0105	0.0535	0.22325	-0.147	-0.18475	0.0805	-0.3275	-0.03475	0.06875	-0.13075	0.024	0.26675	0.0855	-0.07675
APTX	0.343	-0.191666666666667	-0.072	0.677	-0.358333333333333	-0.096	-0.200333333333333	0.0873333333333333	-0.0866666666666667	0.11	-0.003	-0.0193333333333333	0.0543333333333333	-0.372666666666667	-0.086	0.566666666666667	-0.196	0.148666666666667	-0.167666666666667	0.00533333333333333	-0.159666666666667	-0.226666666666667	0.154	-0.109333333333333	-0.047	-0.000333333333333334	-0.144666666666667	-0.348	0.0993333333333333	0.001	-0.0533333333333333	-0.046	-0.129666666666667	-0.107666666666667	0.236	-0.0263333333333333	-0.0256666666666667	-0.0916666666666667	0.191333333333333	-0.0336666666666667	-0.27	0.223666666666667	0.0473333333333333	-0.0376666666666667	0.101333333333333	0.166666666666667	0.0433333333333333	0.07	-0.0653333333333333
AQP1	0.2675	0.5735	0.0525	0.3455	0.0835	0.2665	0.218	0.639	0.2845	0.617	0.171	0.424	0.0805	0.3505	0.035	0.399	0.2595	0.515	1.2315	0.58	0.1765	0.1285	0.4075	0.1415	0.1635	-0.03	0.0405	0.333	0.037	0.129	0.514	0.3865	0.2255	0.446	0.2885	0.198	0.4095	0.3755	0.269	0.0175	0.1355	0.5165	0.154	-0.1005	-0.018	0.328	0.155	0.183	0.635
AQP10	0.359	0.153	-0.116	0.282	-0.239	-0.005	-0.08	0.17	-0.176	-0.017	-0.338	-0.078	0.09	-0.091	0.049	-0.07	-0.542	-0.353	-0.283	-0.22	-0.187	0.534	-0.235	-0.096	-0.285	0.307	-0.256	-0.058	-0.017	-0.327	-0.184	-0.252	-0.427	-0.225	-0.062	0.216	0.254	0.083	-0.137	-0.101	-0.037	0.665	-0.105	0	-0.157	-0.077	-0.071	0.244	-0.079
AQP11	0.267	-0.222	0.0755	0.083	0.219	-0.212	-0.3615	-0.1755	-0.597	0.1555	0.189	0.099	0.014	-0.4955	0.1585	-0.486	-0.624	0.248	0.4675	0.068	0.1225	-0.0575	-0.1225	-0.1945	-0.055	0.4455	0.268	-0.1645	-0.7845	0.2155	-0.1235	0.018	0.181	-0.2665	0.0925	-0.107	-0.0315	0.1355	-0.015	-0.4085	-0.1665	0.0125	-0.0345	-0.0175	-0.202	0.0055	-0.407	0.564	-0.147
AQP2	0.222	-0.121	0.178	0.552	0.393	0.194	0.344	-0.082	0.052	0.059	0.189	0.376	0.262	0.263	0.086	0.294	-0.035	0.234	0.315	0.063	0.019	0.959	0.524	0.343	0.362	0.257	0.096	-0.024	0.273	0.427	0.125	0.034	0.263	0.006	0.308	0.027	0.119	0.204	0.179	0.002	-0.191	0.104	0.349	-0.016	-0.012	0.032	0.267	0.533	0.048
AQP3	0.14	0.731	0.302	0.968	0.149	0.388	-0.104	0.411	0.277	0.229	0.223	-0.028	0.032	0.135	-0.047	0.506	-0.442	0.144	-0.054	-0.124	-0.218	-0.057	0.235	-1.293	0	-0.066	-0.11	-0.141	0.368	0.499	-0.058	-0.061	-0.063	-0.089	0.374	0.082	0.102	-0.232	0.164	0.057	0.142	0.473	0.183	0.323	0.074	-0.04	0.074	0.184	0.445
AQP4	-0.1165	-0.4905	-0.294	-0.4605	-0.301	0.116	-0.4205	-0.5885	-0.3355	-0.5635	-0.476	-0.342	0.112	-0.318	0.145	-0.23	-0.385	-1.4515	-0.3275	-0.5445	0.244	-0.295	-0.4625	-0.2315	-0.095	-0.3955	-0.3495	-0.1095	-0.575	0.061	-0.285	-0.2575	-0.0985	-0.276	-0.4245	-0.4285	-0.267	-0.241	-0.3215	-0.146	-0.152	-0.0295	0.013	-0.1695	-0.3005	-0.3335	-0.5035	-0.9655	-0.4225
AQP6	0.08	0.23	0.12	0.135	0.322	0.566	0.221	0.03	0.136	0.501	0.478	0.281	0.081	0.155	0.161	0.715	-0.376	0.452	0.251	-0.043	-0.099	1.159	0.627	-0.487	-0.273	0.321	-0.095	0.001	0.255	0.415	-0.04	-0.068	0.556	0.204	0.346	0.095	0.257	0.161	0.253	0.005	-0.148	0.232	-0.002	0.362	0.147	0.27	0.172	0.444	0.04
AQP8	-0.479	-0.012	-0.095	-0.015	-0.205	-0.09	0.082	-0.05	-0.175	0.005	0.083	0	-0.21	-0.036	-0.133	0.054	-0.397	0.119	-0.096	-0.104	-0.339	-0.061	0.219	-0.222	-0.186	-0.205	-0.071	-0.216	0.226	-0.221	0.048	0.08	0.06	-0.33	0.031	-0.085	0.176	-0.287	-0.182	-0.045	0.066	-0.074	-0.255	0.142	-0.044	0.172	-0.167	-0.091	-0.062
AQP9	-0.0985	0.346	-0.09675	0.142	-0.03225	0.009	0.01225	-0.136	0.013	-0.57125	-0.153	0.0895	0.05475	0.43675	0.13025	-0.30375	0.08975	-0.03075	-0.51525	-0.0545	0.184	0.23725	0.084	0.21325	0.09875	0.23475	0.05125	0.04975	0.111	-0.26425	-0.33325	-0.11475	-0.13425	-0.61675	-0.034	0.05525	-0.2395	-0.173	-0.48	0.09725	0.20325	0.20925	0.03425	-0.225	-0.5355	0.1115	-0.2215	0.11275	-0.31525
AQR	-0.078625	0.130125	-0.031625	-0.040375	-0.367125	-0.491	-0.192	-0.259875	0.103625	-0.5875	-0.296625	-0.002125	0.065875	0.313625	0.027375	-0.409	0.0035	-0.1585	-0.560875	-0.232625	0.11225	-0.093125	-0.064375	0.12675	0.18125	0.017875	0.0505	-0.07475	-0.01	-0.2555	-0.281125	-0.127625	-0.25325	-0.562375	-0.2865	-0.0915	-0.507125	0.018625	0.00899999999999999	-0.02775	-0.337625	-0.360875	0.1075	-0.285875	-0.657625	-0.11925	-0.319125	-0.165125	-0.4915
AR	0.00107692307692307	0.121615384615385	-0.340615384615385	0.260230769230769	0.146538461538462	0.225461538461538	0.148	0.117461538461538	0.487076923076923	-0.549384615384615	0.498692307692308	0.0814615384615385	0.0139230769230769	0.190461538461538	-0.115538461538462	0.121153846153846	0.288	0.102307692307692	0.047	0.262615384615385	-0.0584615384615385	0.253769230769231	-0.104769230769231	0.233076923076923	0.104923076923077	-0.0761538461538461	-0.0666153846153846	0.145153846153846	0.559769230769231	0.289769230769231	0.298461538461538	-0.0788461538461538	0.752307692307692	0.576846153846154	0.187307692307692	-0.0296153846153846	0.0811538461538462	0.0497692307692308	0.0446153846153846	0.00438461538461539	0.286769230769231	0.315307692307692	0.113230769230769	-0.0150769230769231	-0.0335384615384615	0.0636923076923077	0.0245384615384615	0.649692307692308	0.215923076923077
ARAF	-0.179	0.2925	-0.4365	0.314	0.2825	0.0375	-0.06	-0.1265	0.129	0.347	0.427	0.064	-0.055	-0.079	-0.1525	0.0045	-0.302	0.142	-0.1595	0.131	-0.197	0.1095	0.183	0.1055	-0.138	0.7745	-0.2645	-0.0455	0.3415	0.124	0.1435	-0.048	0.4955	0.1935	-0.135	-0.0675	0.1315	-0.184	-0.0135	-0.0595	0.165	0.24	-0.056	0.0975	0.0285	0.0925	-0.2475	0.62	0.1885
ARC	0.192	0.739	-0.103	0.137	0.17	0.142	0.249	-0.007	0.481	0.68	0.774	0.734	-0.187	-0.066	0.157	0.073	0.258	0.471	-0.354	0.164	-0.093	0.365	0.052	-0.312	-0.286	-0.034	0.257	-0.019	0.256	0.857	-0.073	0.424	0.135	-0.538	0.312	0.01	0.676	0.148	0.209	0.305	0.074	0.515	0.063	0.311	-0.1	0.306	-0.262	0.75	0.493
ARCN1	0.365666666666667	-0.767333333333333	-0.0166666666666667	0.151666666666667	-0.026	-0.0793333333333333	-0.297333333333333	-0.17	-0.426666666666667	0.0746666666666667	0.142666666666667	-0.124	0.0746666666666667	-0.211	-0.0456666666666667	-0.514333333333333	-0.706333333333333	-0.217333333333333	0.143666666666667	-0.451333333333333	-0.0263333333333333	-0.004	-0.0486666666666667	-0.241333333333333	-0.03	-0.149	0.145666666666667	-0.0386666666666667	-0.038	0.116666666666667	0.0703333333333333	-0.103666666666667	0.242333333333333	-0.0396666666666667	0.035	0.027	0.073	-0.169666666666667	-0.113333333333333	-0.297333333333333	-0.174	0.459	-0.224666666666667	-0.092	0.107333333333333	-0.123666666666667	-0.215	-0.0176666666666667	-0.160333333333333
ARD1A	0.083	0.102	-0.392	1.175	0.461	0.153	0.066	0.092	0.392	-0.338	0.743	0.55	0.165	0.164	0.052	0.066	-0.087	0.522	-0.027	0.226	-0.096	0.133	0.153	0.573	0.02	0.614	0.147	0.403	1.019	0.622	0.401	-0.1	0.956	0.634	0.2	0	0.305	0.04	-0.088	-0.154	0.137	0.394	0.042	0.191	-0.025	0.024	-0.204	1.132	-0.062
ARD1B	-0.0955	-0.1415	-0.134	-0.1785	-0.05	-0.1455	-0.487	-0.225	0.0495	-0.039	-0.294	-0.021	-0.0355	0.2395	0.0925	-0.0285	0.027	-0.0865	-0.095	-0.4465	-0.0235	-0.3365	-0.1295	-0.00700000000000001	0.054	-0.3015	-0.019	-0.0685	-0.0585	-0.2305	-0.145	-0.0695	-0.372	0.1865	-0.314	-0.43	-0.256	-0.2705	-0.0965	-0.168	-0.294	-0.473	-0.254	-0.1025	-0.424	-0.021	-0.2925	-0.1875	-0.072
ARF1	0.0125	0.262	0.018	0.3775	0.1275	0.0185	-0.0935	0.091	-0.1835	-0.1195	-0.0185	0.033	0.0705	-0.388	0.0355	-0.504	-0.008	-0.1985	-0.005	-0.1635	0.008	0.185	-0.1575	0.043	-0.057	0.4155	0.05	-0.0855	-0.296	-0.141	-0.0595	-0.21	-0.264	-0.2165	-0.329	0.0455	-0.0325	-0.0135	-0.1395	0.0055	-0.396	0.312	0.0515	-0.0045	-0.056	-0.0345	-0.2535	0.066	-0.542
ARF3	0.152	-0.231	0.044	0.42	0.14	0.122	-0.266	-0.421	0.058	0.04	0.375	0.048	0.212	0.525	0.193	0.142	-0.147	0.302	-0.092	-0.057	-0.181	0.494	0.526	-0.219	0.011	0.09	0.125	0.023	-0.218	0.377	-0.084	-0.039	0.207	-0.086	0.049	-0.172	0.153	0.12	0.115	-0.12	-0.452	-0.481	0.223	0.011	0.096	-0.156	-0.063	-0.22	-0.492
ARF4	-0.201333333333333	-0.141333333333333	0.00733333333333332	0.518333333333333	0.294666666666667	0.149333333333333	0.171333333333333	0.14	0.208	0.135333333333333	0.183666666666667	0.110666666666667	0.244666666666667	-0.236	0.059	0.0763333333333333	0.0736666666666667	0.276333333333333	0.170333333333333	-0.015	0.194666666666667	-0.240333333333333	0.0163333333333333	-0.243666666666667	-0.222333333333333	-0.0736666666666667	0.054	-0.116666666666667	0.297333333333333	0.409666666666667	0.221	0.138333333333333	0.054	-0.0453333333333333	0.0716666666666667	-0.105666666666667	-0.0943333333333333	0.129666666666667	0.0306666666666667	-0.088	-0.0723333333333333	0.241333333333333	0.193666666666667	0.132666666666667	0.183333333333333	0.112333333333333	-0.132666666666667	0.093	0.116666666666667
ARF5	0.524	-0.542	0.052	0.368	-0.047	0.106	0.061	0.232	0.264	-0.555	-0.113	0.177	-0.202	-0.257	-0.249	0.305	-0.065	0.106	0.361	0.268	-0.113	0.012	0.181	-0.091	-0.229	-0.187	-0.198	-0.411	-0.022	0.039	-0.076	0.232	0.518	-0.287	0.324	0.19	0.634	0.271	-0.007	0.011	-0.118	0.145	-0.17	0.073	0.076	0.331	0.234	0.327	-0.086
ARF6	-0.256	-0.033	0.169	0.762	0.218	-0.316	-0.868	-0.13	0.472	-0.631	-0.308	0.19	0.216	0.253	0.23	-0.185	0.67	0.165	0.243	-0.159	0.149	-0.637	0.057	-0.063	0.441	-0.334	-0.005	0.421	-0.593	-0.01	-0.441	-0.035	-0.25	-0.609	-0.293	-0.395	-0.43	0.302	-0.496	-0.226	-1.148	-0.644	-0.186	-0.192	0.14	0.175	-0.098	0.354	-0.562
ARFGAP1	-0.032	0.168	-0.232	0.644	0.556	0.205	-0.355	0.154	-0.089	0.306	0.432	0.428	-0.242	-0.587	-0.358	0.438	-0.305	0.236	0.488	-0.057	-0.372	0.271	0.144	-0.607	-0.743	0.546	-0.16	-0.224	0.449	0.013	0.532	0.338	0.249	0.164	0.302	0.244	0.411	0.349	0.552	0.07	0.254	0.462	0.106	0.459	0.513	0.538	-0.286	0.294	0.321
ARFGAP3	-0.273	0.283833333333333	-0.233666666666667	-0.0655	-0.260666666666667	-0.157833333333333	-0.191	-0.0866666666666667	-0.00366666666666667	0.112666666666667	-0.1125	0.0075	0.0515	-0.122833333333333	0.0475	-0.2775	-0.8445	-0.0953333333333333	-0.1515	-0.259333333333333	0.0231666666666667	-0.390333333333333	-0.0723333333333333	0.00883333333333333	-0.0766666666666667	-0.0791666666666667	0.00500000000000001	-0.238833333333333	0.0263333333333333	0.0105	0.011	-0.107333333333333	-0.1215	-0.274666666666667	-0.0858333333333333	-0.406666666666667	-0.189666666666667	-0.115333333333333	-0.218166666666667	-0.301666666666667	-0.2945	0.016	-0.164	-0.062	0.193166666666667	0.300333333333333	-0.629166666666667	0.164	-0.0636666666666667
ARFGEF1	-0.00333333333333333	0.0385555555555556	0.301555555555556	-0.393	0.0245555555555556	0.110555555555556	-0.213777777777778	-0.192444444444444	0.812222222222222	0.791666666666667	0.260777777777778	0.578666666666667	0.0907777777777778	0.027	0.06	0.214888888888889	0.021	0.168	-0.272222222222222	0.0564444444444444	-0.0522222222222222	-0.158333333333333	-0.101777777777778	0.149222222222222	0.074	0.169777777777778	-0.00188888888888889	0.204555555555556	-0.114111111111111	0.432222222222222	-0.064	0.465888888888889	-0.280666666666667	-0.187666666666667	-0.0661111111111111	-0.0667777777777778	0.052	0.441444444444444	-0.0394444444444444	-0.0543333333333333	0.161666666666667	-0.0214444444444445	0.0362222222222222	0.255111111111111	-0.128888888888889	0.276333333333333	0.00611111111111111	0.961	0.0661111111111111
ARFGEF2	0.404125	0.479625	0.104875	1.22725	0.57075	0.187875	0.942	0.5205	0.280375	0.7755	0.265375	0.96075	0.043375	-0.0405	-0.107875	0.957375	0.027125	0.878875	1.261125	0.51375	-0.06475	0.48475	0.27725	0.195	-0.174375	0.6935	-0.131	0.481	0.606375	0.614375	0.972625	0.769	0.703625	0.383625	0.313	0.2955	0.85375	0.841625	0.54	0.081375	0.68975	0.40425	-0.009	0.411125	0.57225	0.55125	-0.00237499999999999	0.7765	0.40325
ARFIP1	-0.217875	-0.1675	-0.00125	-0.09775	0.19475	-0.140375	-0.554	-0.22125	0.0125	0.027875	-0.23525	-0.000749999999999997	0.137875	0.082875	0.124625	0.029	0.14225	-0.0005	0.038	-0.091125	-0.00125	-0.567	0.088	0.070125	0.185625	-0.039625	-0.20025	0.092125	-0.022375	-0.1915	0.022	-0.141875	-0.353875	-0.66225	-0.304	-0.255875	-0.320125	-0.09	-0.02925	-0.06825	-0.37775	-0.391	-0.131	-0.092875	-0.34825	-0.3155	-0.32425	-0.00475	-0.327
ARFIP2	0.133	-0.665	-0.267	0.369	0.08	-0.62	-0.284	-0.028	-0.174	-0.116	-0.468	-0.238	-0.202	-0.61	-0.192	0.406	-0.419	-0.519	-0.074	0.026	-0.567	-0.522	-0.032	-0.164	-0.283	-0.138	-0.33	-0.384	-0.297	-0.564	-0.339	-0.469	-0.094	-0.72	-0.151	0.015	-0.417	-0.385	-0.253	-0.307	-0.318	-0.194	-0.174	-0.232	0.013	-0.257	-0.536	0.158	-0.258
ARFRP1	0.219	0.299	-0.061	1.14	0.593	0.135	-0.152	0.193	0.161	0.928	0.792	1.055	0.035	0.161	0.252	0.857	0.141	1.159	1.032	0.351	0.054	0.543	0.466	0.125	-0.434	0.29	0.131	0.639	0.533	0.397	0.863	0.377	0.435	0.296	0.162	0.142	0.779	0.404	0.419	-0.042	0.311	0.424	0.167	0.535	0.239	0.237	-0.238	0.305	0.621
ARG1	-0.317666666666667	0.044	-0.086	0.359666666666667	-0.0863333333333333	0.043	0.074	-0.161666666666667	0.0473333333333333	0.116333333333333	0.127	-0.0323333333333333	-0.057	0.037	0.207666666666667	0.329333333333333	0.144	-0.052	0.111666666666667	0.262666666666667	-0.011	0.210666666666667	0.05	-0.0676666666666667	0.165666666666667	-0.218333333333333	-0.0603333333333333	0.372666666666667	0.15	-0.209333333333333	0.416	0.171	0.0726666666666667	0.181666666666667	-0.304	-0.044	-0.0196666666666667	0.124666666666667	0.0573333333333333	-0.0636666666666667	0.256	-0.234333333333333	0.0363333333333333	-0.449666666666667	-0.0376666666666667	0.0236666666666667	0.109	-0.0456666666666667	0.0396666666666667
ARG2	-0.169	0.019	0.011	0.374	0.2025	0.0765	-0.1445	-0.236	0.061	-0.432	-0.2265	-0.0825	-0.1515	0.2135	0.045	-0.3235	-0.2585	-0.0345	0.289	-0.049	0.023	0.1435	-0.029	-0.3175	-0.1205	-0.6455	0.1295	-0.4105	-0.54	0.097	-0.43	0.099	-0.1495	-0.7895	-0.0375	-0.3775	-0.3345	-0.132	-0.509	0.232	-0.539	-0.091	0.0885	0.2015	-0.0615	-0.0105	0.1565	0.1705	-0.1635
ARGFX	0.177	-0.098	0.2455	0.075	-0.00600000000000001	0.266	0.4065	0.3	0.2705	0.359	0.223	0.267	-0.118	-0.36	0.049	0.431	0.151	0.324	0.337	0.2365	0.105	0.0695	0.1185	-0.3305	-0.0795	0.0825	0.134	-0.239	-0.1005	0.135	0.1425	0.3355	0.282	0.1005	0.468	-0.0135	0.038	0.1175	0.1895	0.0815	0.326	0.036	0.2695	0.2015	0.0515	0.1175	0.2825	-0.148	0.096
ARGLU1	0.052	0.189666666666667	0.0836666666666667	0.752333333333333	-0.018	0.178	0.238666666666667	0.233666666666667	0.011	0.146333333333333	0.352333333333333	0.700666666666667	0.0966666666666667	0.624666666666667	0.0663333333333333	0.564333333333333	0.452666666666667	-0.0193333333333333	0.816333333333333	0.496333333333333	0.0966666666666667	0.183333333333333	0.433333333333333	-0.128333333333333	-0.0613333333333333	0.668666666666667	0.115333333333333	0.668	0.372333333333333	0.321	0.832	0.328666666666667	0.583	0.451333333333333	-0.138333333333333	0.158333333333333	0.141333333333333	0.724666666666667	0.399333333333333	-0.108666666666667	0.247	0.437	0.0316666666666667	0.282	0.411	0.395333333333333	-0.202333333333333	0.158666666666667	-0.215333333333333
ARHGAP1	0.07	-0.3245	-0.042	0.0515	0.0095	-0.068	0.3495	0.309	-0.1555	0.178	0.1385	-0.2635	-0.199	-0.59	-0.1725	0.702	-0.483	-0.1835	-0.0505	0.316	-0.349	0.1165	-0.2075	-0.185	-0.2295	-0.296	-0.2705	-0.4875	-0.0855	-0.113	-0.233	-0.141	0.3335	-0.254	0.118	0.1645	0.109	-0.0875	-0.0115	0.122	-0.1815	0.35	-0.0875	0.125	0.1025	0.0575	-0.152	0.1655	-0.0405
ARHGAP10	-0.352952380952381	-0.311095238095238	-0.202857142857143	-0.403571428571429	0.00161904761904762	-0.234714285714286	-0.523238095238095	-0.381428571428571	-0.0932857142857143	-0.00152380952380952	-0.389047619047619	-0.141190476190476	-0.0552380952380952	-0.148095238095238	-0.0718095238095238	-0.157380952380952	-0.0374285714285714	-0.233380952380952	-0.0167619047619048	-0.273952380952381	-0.0550952380952381	-0.501809523809524	-0.150142857142857	0.0671428571428571	-0.0521904761904762	-0.221428571428571	-0.0654761904761905	-0.152333333333333	-0.16252380952381	-0.204571428571429	-0.114857142857143	-0.195666666666667	-0.274714285714286	-0.680761904761905	-0.388476190476191	-0.214714285714286	-0.199857142857143	-0.171380952380952	-0.0968571428571429	-0.103333333333333	-0.628857142857143	-0.315428571428571	-0.216238095238095	-0.0969047619047619	-0.456238095238095	-0.15452380952381	-0.219857142857143	-0.0847142857142857	-0.242428571428571
ARHGAP11A	-0.188	0.1755	-0.1605	0.162	-0.0285	-0.34	0	-0.178	-0.126	-0.4395	-0.1235	-0.026	-0.3305	-0.018	0.0115	-0.2205	-0.32	-0.1155	-0.4165	-0.285	-0.069	-0.0635	-0.093	-0.3195	-0.204	-0.0145	0.0045	-0.3375	0.129	-0.28	-0.2755	-0.2215	-0.028	-0.59	-0.045	-0.079	-0.165	-0.206	0.135	-0.00900000000000001	-0.412	0.00499999999999999	0.109	-0.033	-0.4955	0.013	-0.337	-0.138	-0.485
ARHGAP11B	-0.674	0.624	0.159	-0.08	-0.1	-0.721	-0.219	-0.495	-0.261	-0.639	-0.428	-0.095	-0.383	0.125	-0.189	-0.467	0.342	-0.14	-0.514	-0.301	-0.067	-0.35	-0.054	0.216	0.167	-0.716	-0.111	-0.373	-0.035	-0.341	-0.3	-0.268	-0.034	-0.978	-0.015	-0.051	-0.671	0.333	-0.152	-0.171	-0.401	-0.224	0.165	-0.666	-0.699	-0.147	-0.367	0.171	-0.627
ARHGAP12	0.022875	-0.2195	0.112625	-0.144625	-0.151625	-0.099375	-0.214125	0.16125	0.54725	0.121125	-0.264625	0.060125	0.356375	0.2665	0.137	-0.187125	0.06875	0.275	-0.056	-0.0905	0.057	-0.11325	0.083	0.018875	0.238625	0.112625	0.141375	0.153	0.063875	-0.0135	0.07725	0.209125	0.08725	0.16475	-0.36975	-0.0625	-0.208625	-0.15325	-0.014125	-0.089625	-0.239375	0.404875	-0.18175	-0.039375	-0.033875	-0.050125	-0.19325	-0.169375	-0.09775
ARHGAP15	-0.0240697674418605	-0.30046511627907	-0.106279069767442	-0.0952325581395349	0.00162790697674419	-0.117511627906977	-0.0123255813953488	0.00834883720930231	-0.0532093023255814	-0.0169302325581395	-0.0594418604651163	-0.108558139534884	-0.144046511627907	0.0407674418604651	-0.0193488372093023	0.202441860465116	0.00469767441860465	-0.154697674418605	-0.183883720930233	0.0585581395348837	0.0216976744186046	0.0217209302325581	-0.121860465116279	0.029906976744186	-0.0190232558139535	0.031906976744186	0.0655348837209302	0.219116279069767	-0.125744186046512	-0.0636046511627907	-0.146720930232558	-0.147139534883721	0.0308604651162791	-0.0775116279069768	-0.0393023255813953	-0.0136744186046512	-0.0926511627906976	-0.145093023255814	-0.0849302325581395	-0.0614418604651163	0.0445813953488372	-0.0623953488372093	0.00995348837209303	-0.061	-0.016	-0.124069767441861	0.00123255813953488	-0.122488372093023	-0.210906976744186
ARHGAP17	-0.424	0.197375	0.061875	0.452	0.03575	-0.064	0.07725	-0.25025	0.028	0.0635	0.08675	0.194	-0.106875	-0.01575	0.021	-0.001	-0.007125	0.28475	-0.143	0.049375	-0.101125	-0.0885	0.349375	-0.07375	-0.09675	-0.025375	0.008625	0.0625	0.3635	-0.072125	0.36725	0.26225	0.19975	0.028375	0.234375	-0.000999999999999997	0.287625	0.080625	-0.038375	0.076125	-0.10325	0.09175	-0.08275	0.04775	0.106125	0.073625	0.0475	-0.0945	0.04425
ARHGAP18	-0.153	-0.2265	-0.0255	0.5767	-0.0013	-0.0089	-0.0348	-0.1691	-0.038	0.0295	0.1131	0.0501	0.0228	0.1585	0.1733	0.2121	-0.0207	-0.000799999999999998	0.2213	0.1459	0.0111	0.0277	0.0772	-0.068	-0.0098	-0.1795	0.2035	0.2606	0.1762	0.0667	0.1571	0.172	0.194	0.0439	-0.2386	-0.0402	0.0106	0.1438	-0.158	-0.005	-0.1122	-0.3974	0.0377	-0.2874	-0.074	0.1065	-0.0113	0.045	-0.2727
ARHGAP19	-0.132	-0.1575	0.15	-0.06125	-0.07425	0.1295	-0.17975	0.03525	-0.44575	0.15625	-0.277	0.08575	-0.11025	-0.10625	0.0365	0.209	-0.19025	0.1595	0.00900000000000002	-0.17025	-0.0565	0.12325	0	-0.03775	-0.169	-0.147	0.079	-0.1545	0.02625	-0.0535	0.06725	-0.4765	0.32525	-0.8135	-0.1655	-0.57025	-0.0345	-0.14575	-0.0905	-0.09525	-0.11375	-0.55575	-0.0125	0.024	0.022	0.02325	-0.10875	0.044	0.00375
ARHGAP20	-0.062625	-0.446625	0.01025	0.079125	-0.038875	-0.124	-0.172	-0.063375	-0.447375	0.109375	0.1125	0.090375	-0.072	-0.17275	0.106	-0.221375	-0.441	0.03925	0.145125	-0.112375	0.072375	0.06725	0.1495	-0.097375	0.048375	0.0955	0.2295	0.1925	-0.017625	0.02575	-0.02625	0.084375	0.13675	0.168625	-0.043125	-0.07125	-0.023875	-0.1885	0.022125	-0.09625	0.139625	0.238125	-0.062375	-0.057125	0.04375	0.06175	-0.127375	-0.115	0.067875
ARHGAP21	0.0116363636363636	-0.297727272727273	0.0974545454545455	0.00427272727272727	-0.234545454545455	-0.0954545454545455	-0.197	0.139636363636364	0.436636363636364	-0.260727272727273	-0.302363636363636	-0.0161818181818182	0.152181818181818	0.0317272727272727	0.0791818181818182	-0.310909090909091	0.0474545454545454	0.183909090909091	-0.0391818181818182	-0.202090909090909	0.0586363636363636	-0.140090909090909	0.00954545454545455	-0.117181818181818	0.0798181818181818	-0.0622727272727273	-0.379454545454545	0.0346363636363636	0.00454545454545454	-0.111909090909091	-0.0243636363636364	0.216818181818182	0.113636363636364	0.121181818181818	-0.237818181818182	-0.0343636363636364	-0.171363636363636	-0.00536363636363637	-0.0942727272727273	-0.0989090909090909	-0.168545454545455	0.244909090909091	-0.134181818181818	-0.149090909090909	-0.109727272727273	0.00281818181818182	-0.174272727272727	0.017	-0.173090909090909
ARHGAP22	0.0438333333333333	-0.0563333333333333	-0.109166666666667	-0.321	-0.260583333333333	-0.03925	0.09375	0.08425	-0.573583333333333	-0.489583333333333	-0.105916666666667	-0.06125	-0.170416666666667	-0.00475	-0.0435833333333333	-0.0396666666666667	-0.143916666666667	-0.449833333333333	-0.41725	-0.18625	-0.03	0.09275	-0.0825833333333333	-0.03375	-0.0736666666666667	0.102833333333333	-0.00133333333333334	-0.14075	0.143583333333333	-0.0885833333333333	-0.0496666666666667	-0.337	0.219	0.134666666666667	-0.195333333333333	0.0215	0.0953333333333333	-0.285083333333333	0.0174166666666667	0.120333333333333	0.0239166666666667	-0.163583333333333	-0.1675	0.0145833333333333	-0.0945	0.00116666666666666	-0.186916666666667	-0.0936666666666667	0.12525
ARHGAP24	-0.354857142857143	-0.2928	-0.237542857142857	-0.341714285714286	0.0533142857142857	-0.0675714285714286	-0.491942857142857	-0.244771428571429	0.0121428571428571	0.0138571428571429	-0.317828571428572	-0.1738	-0.0804285714285714	-0.0564857142857143	0.00077142857142858	-0.0394857142857143	0.0534571428571428	-0.1766	-0.204228571428571	-0.186942857142857	0.0323142857142857	-0.469628571428571	-0.0930857142857143	0.138571428571429	-0.0496571428571429	-0.1584	0.0491142857142857	-0.0835142857142857	-0.0884857142857143	-0.167057142857143	-0.0888	-0.150457142857143	-0.384885714285714	-0.597285714285714	-0.346085714285714	-0.241257142857143	-0.2602	-0.192857142857143	-0.0945428571428572	-0.0579428571428571	-0.47	-0.269285714285714	-0.101571428571429	-0.0638571428571428	-0.433028571428571	-0.100571428571429	-0.252	-0.1402	-0.285542857142857
ARHGAP25	-0.1228	-0.3294	-0.067	0.4516	0.1542	-0.136	0.0384	0.00439999999999999	-0.2018	0.0826	-0.097	-0.079	-0.2118	-0.0886	-0.0736	-0.1148	-0.1732	-0.2124	-0.3554	0.18	-0.0876	0.0526	-0.0934	0.0714	-0.2516	-0.0182	-0.003	-0.0948	-0.0716	-0.0566	-0.0712	-0.135	0.2032	-0.1358	-0.0026	0.0774	0.0198	-0.1514	-0.141	-0.066	0.074	0.1356	0.0518	0.0152	0.1044	-0.0972	0.0632	0.3618	-0.3406
ARHGAP26	-0.441928571428571	-0.0731071428571429	0.0317857142857143	-0.180571428571429	0.108107142857143	-0.216642857142857	-0.576964285714286	-0.285714285714286	-0.0376428571428571	0.02675	-0.0644285714285714	-0.0575	-0.029	-0.0245357142857143	-0.00485714285714286	-0.372178571428571	-0.0464642857142857	0.0993571428571428	0.199035714285714	-0.255785714285714	0.0148928571428571	-0.248571428571429	-0.0951428571428571	0.146428571428571	0.00639285714285715	0.0627142857142857	-0.00253571428571428	-0.120678571428571	-0.00407142857142857	-0.238321428571429	0.146785714285714	-0.0855	-0.34025	-0.269571428571429	-0.102071428571429	0.333678571428571	-0.314107142857143	-0.00560714285714286	-0.168607142857143	-0.0531071428571428	-0.293571428571428	-0.327785714285714	0.0318214285714286	-0.150107142857143	-0.00182142857142857	-0.0934642857142857	0.0798571428571429	0.0251785714285714	-0.578857142857143
ARHGAP27	-0.404	-0.595	-0.092	0.296	0.163	-0.037	-0.081	-0.349	-0.113	0.289	0.115	0.079	-0.027	-0.428	-0.052	0.25	-0.604	-0.083	0.246	-0.679	-0.234	-0.002	-0.005	-0.83	-0.442	-0.302	-0.263	-0.15	-0.051	0.037	0.154	-0.049	0.823	-0.53	0.038	-0.193	0.234	-0.128	-0.061	0.253	-0.38	-0.177	0.009	0.281	0.381	0.632	-0.2	-0.264	-0.434
ARHGAP28	-0.2948	0.621	-0.4658	-0.6334	-0.4204	0.0346	-0.3524	-0.244	-0.637	-0.5362	-0.793	-0.1706	-0.1666	0.5674	-0.062	-0.3898	-0.821	-0.5368	-0.5514	-0.1184	-0.0386	0.135	-0.0222	-0.395	-0.1274	-0.5682	-0.2616	-0.3724	-0.6402	-0.2326	-0.4418	-0.3892	-0.2574	-0.4566	-0.2186	0.031	-0.4144	-0.1252	-0.3618	-0.2046	-0.3928	0.5912	-0.083	-0.26	-0.5128	-0.4012	1.0406	-0.648	-0.1678
ARHGAP29	-0.348	0.4278	-0.1358	-0.2022	-0.2478	-0.046	-0.3934	-0.1724	-0.033	0.091	-0.2176	0.0188	-0.0246	0.0198	0.123	-0.4856	0.0106	-0.0688	0.2126	-0.2254	-0.01	-0.3288	0.05	-0.0586	0.0454	-0.5656	0.1014	-0.137	0.095	-0.163	-0.1054	0.0308	-0.2254	0.147	-0.092	-0.2374	-0.1654	-0.1528	0.036	0.005	-0.2266	-0.2032	-0.1252	-0.138	-0.6116	0.0936	0.044	0.0602	-0.448
ARHGAP30	0.127	0.135	0.2	-0.528	-0.002	-0.002	0.144	0.205	-0.285	-0.155	-0.427	-0.589	0.071	-0.72	-0.388	0.27	-0.651	-0.522	-0.276	-0.237	-0.168	0.327	-0.524	0.098	-0.47	0.404	-0.388	-0.809	0.032	-0.388	-0.009	-0.19	0.056	-0.192	0.174	0.217	0.162	0.215	-0.103	0.041	-0.146	0.922	0.258	-0.023	0.312	0.021	0.116	0.069	-0.108
ARHGAP4	-0.1055	0.496	-0.1615	0.713	0.3945	0.2705	0.438	0.338	0.3335	-0.0785	0.706	0.112	0.1395	0.226	-0.0535	0.2105	-0.3845	0.109	0.078	0.0415	-0.023	0.5365	-0.1285	0.294	-0.044	0.792	-0.0535	-0.137	0.8935	0.279	0.184	0.1095	0.5205	0.531	0.167	0.158	0.4115	-0.0005	0.111	0.2415	-0.059	0.863	0.084	0.353	0.1845	0.4765	0.051	0.606	0.2195
ARHGAP5	0.268	0.2572	-0.0512	0.1036	0.0866	-0.0692	-0.4846	-0.1886	0.1434	-0.4658	-0.1402	0.0442	-0.0074	0.5648	0.0224	-0.1732	0.341	0.0924	0.2886	-0.1302	0.2714	0.1142	-0.0026	0.195	0.3034	-0.469	0.2264	0.1054	-0.3806	0.2122	-0.14	0.1908	-0.1378	-0.4306	-0.0888	-0.3044	-0.3854	0.0974	-0.2298	-0.0858	-0.4874	0.169	0.0684	-0.0374	0.1134	-0.0176	-0.0828	0.1226	0.0378
ARHGAP6	0.436085714285714	0.145	-0.334257142857143	0.498771428571429	0.243114285714286	0.200742857142857	0.0598857142857143	-0.230628571428571	0.574914285714286	0.468685714285714	0.5164	0.141714285714286	0.107828571428571	0.423342857142857	0.0460857142857143	0.0594285714285714	0.0351428571428571	0.170314285714286	0.114657142857143	0.319742857142857	0.00148571428571429	0.0335142857142857	0.465342857142857	0.508114285714286	0.1934	1.0222	0.0222	0.404142857142857	0.6718	-0.209685714285714	0.337685714285714	-0.0200571428571429	0.720628571428572	0.587314285714286	0.220685714285714	0.0111428571428571	0.130114285714286	0.189685714285714	-0.0757428571428572	-0.0696	0.297542857142857	0.324942857142857	-0.0166285714285714	0.0179428571428571	-0.0206	0.0628	0.0122285714285714	0.940457142857143	0.323257142857143
ARHGAP9	-0.3715	-0.473	-0.1755	-0.056	0.1765	-0.0045	-0.4695	-0.353	-0.161	0.0595	-0.0245	-0.2125	-0.1525	-0.6615	-0.208	-0.511	-0.5635	0.0045	-0.554	-0.194	-0.5925	-0.51	0.242	-0.4795	-0.233	-0.2525	-0.2895	-0.3275	0.081	-0.103	-0.258	-0.4825	0.0685	-0.323	0.1585	0.0895	0.0365	-0.078	0.0235	-0.158	-0.187	-0.359	-0.0715	0.077	0.1485	-0.1085	0.0215	0.0165	-0.4365
ARHGDIB	-0.103	-0.507	-0.0625	0.261	0.247	0.0105	-0.5575	-0.1615	-0.28	0.043	-0.1	-0.1065	-0.301	0.182	-0.185	-0.7355	-0.147	-0.612	-0.722	-0.1835	-0.393	0.1065	0.2775	-0.536	0.055	-0.075	-0.2325	0.0965	-0.3135	-0.18	-0.474	-0.2205	-0.173	-0.3415	0.2115	0.0265	-0.3055	-0.1985	-0.1885	-0.2575	-0.3225	-0.2225	0.1545	0.0755	0.186	-0.1195	0.0825	0.071	-0.4995
ARHGDIG	0.214	0.367	0.028	0.501	-0.122	0.194	0.209	-0.222	-0.018	0.239	0.288	0.578	-0.111	-0.21	0.276	-0.043	-0.054	0.726	-0.289	0.17	-0.119	0.227	0.606	-0.292	-0.009	0.006	0.134	0.448	0.407	0.439	0.174	0.434	0.138	0.115	0.249	-0.117	0.602	0.161	0.224	0.539	0.148	0.549	-0.126	0.214	0.069	-0.097	0.098	0.081	0.579
ARHGEF1	0.442	0.621	-0.07	1.871	0.215	0.472	0.634	0.419	0.144	0.301	0.278	0.261	0.474	0.113	0.194	0.528	-0.186	0.165	-0.549	0.027	0.059	0.402	-0.037	-0.268	0.24	0.072	-0.019	0.136	0.845	0.299	0.121	0.146	0.373	-0.184	0.382	-0.072	0.284	0.455	0.038	0.242	0.276	0.611	-0.124	-0.118	0.01	0.117	-0.137	-0.182	0.655
ARHGEF10	-0.67	-0.0648888888888889	-0.506	-0.372777777777778	-0.0612222222222222	0.210777777777778	-0.0534444444444444	-0.481888888888889	-0.0692222222222222	-0.483222222222222	-0.123222222222222	-0.523111111111111	-0.230666666666667	-0.0302222222222222	-0.0127777777777778	-0.744	-0.798333333333333	-0.412111111111111	-0.0284444444444445	0.0793333333333333	0.00711111111111111	0.0682222222222222	-0.657666666666667	-0.542333333333333	-0.133666666666667	0.0134444444444444	-0.0608888888888889	-0.00733333333333334	0.0897777777777778	-0.465888888888889	-0.142	0.446888888888889	-0.152555555555556	-0.503	-0.027	-0.034	-0.0388888888888889	-0.404777777777778	-0.00366666666666666	-0.155444444444444	-0.324222222222222	-0.103111111111111	0.0391111111111111	-0.162777777777778	-0.0372222222222222	-0.395333333333333	-0.494333333333333	-0.705555555555556	-0.176222222222222
ARHGEF10L	-0.036	0.2237	-0.49	-0.082	-0.2818	-0.0695	-0.3527	-0.0139	-0.103	-0.5185	-0.3562	-0.0117	-0.2216	-0.2096	-0.0559	-0.3562	-0.8686	-0.1678	-0.3765	-0.2667	-0.2167	-0.3182	-0.0562	-0.1767	-0.1408	-0.7271	-0.0755	-0.276	-0.531	-0.008	-0.4927	-0.0646	-0.1298	-0.157	-0.1247	-0.2628	-0.1258	-0.2434	-0.0999	-0.1258	-0.1916	-0.1082	-0.1628	-0.0032	-0.5522	-0.0835	-0.0941	-0.5998	-0.4592
ARHGEF11	0.511571428571429	0.548	0.107428571428571	0.388285714285714	-0.169285714285714	0.0412857142857143	0.0441428571428571	0.0991428571428571	-0.0211428571428571	0.0302857142857143	-0.181571428571429	-0.0611428571428571	0.143	-0.0655714285714286	0.200285714285714	0.042	-0.0791428571428572	-0.125142857142857	0.188142857142857	-0.107428571428571	-0.0624285714285714	0.365571428571429	-0.0318571428571429	0.0171428571428571	0.0521428571428571	0.481857142857143	-0.00714285714285714	-0.071	-0.137	-0.0212857142857143	-0.00142857142857143	-0.0981428571428571	-0.297285714285714	0.0147142857142857	0.0438571428571429	0.125285714285714	0.0595714285714286	0.174142857142857	-0.0635714285714285	0.019	-0.138	0.719142857142857	-0.008	-0.118	0.0595714285714286	0.0868571428571429	0.023	0.104	0.0277142857142857
ARHGEF12	0.0680789473684211	-0.250842105263158	0.00239473684210526	0.0970789473684211	0.0508684210526316	-0.146947368421053	-0.214447368421053	-0.269921052631579	-0.581710526315789	0.0688684210526316	0.0411052631578948	0.0167631578947368	-0.0363421052631579	-0.390789473684211	0.0489473684210526	-0.407	-0.67971052631579	-0.101605263157895	0.248289473684211	-0.251605263157895	-0.0461578947368421	-0.00502631578947368	0.00305263157894738	-0.0320263157894736	0.0700526315789474	-0.0141842105263158	0.0598157894736842	0.0387105263157895	-0.0154736842105263	-0.0494210526315789	-0.0663947368421053	-0.0186842105263158	0.165052631578947	-0.0820526315789474	-0.0377368421052632	-0.0149736842105263	-0.152921052631579	-0.122184210526316	-0.0308684210526316	-0.27921052631579	-0.0197368421052632	0.308894736842105	-0.112368421052632	-0.0747894736842105	0.0315263157894737	-0.111868421052632	-0.256736842105263	0.160921052631579	-0.0528947368421053
ARHGEF15	-0.796	-0.764	-0.653	-0.886	-0.129	-0.18	-0.117	0.006	-0.918	-0.697	-0.521	-0.93	-0.303	-0.513	-0.305	-0.472	-0.392	-0.573	-1.051	-0.187	-0.347	-0.264	-1.17	-0.176	-0.377	-0.839	-0.744	-0.918	-0.559	-0.264	-0.457	-0.06	-0.214	-0.716	-0.303	-0.401	0.099	0.028	-0.319	0.258	0.238	0.242	0.182	-0.446	-0.712	-0.707	-0.661	-0.544	0.29
ARHGEF16	0.194	0.5655	-0.4145	0.1185	0.0545	-0.1395	-0.3005	-0.016	-0.1095	-0.0095	-0.2205	-0.01	-0.204	0.035	-0.0385	-0.382	-0.731	-0.0495	0.119	-0.286	-0.1565	-0.2615	-0.076	-0.1175	-0.3015	-0.8675	-0.468	-0.229	-0.402	0.1095	-0.135	0.037	-0.1085	-0.1655	-0.198	-0.324	-0.0095	-0.255	-0.265	0.1595	-0.1585	-0.138	-0.108	-0.148	-0.345	0.0285	-0.2205	-0.423	0.1895
ARHGEF17	-0.2612	-0.5552	-0.2048	0.0818	0.1602	-0.1814	-0.0872	-0.1714	-0.5664	0.0726	-0.0518	-0.041	-0.0954	-0.342	-0.0476	-0.5028	-0.7642	-0.0686	-0.146	-0.2072	-0.0832	0.0424	-0.0628	-0.0742	-0.0074	0.2502	-0.118	-0.171	0.075	-0.0288	0.0284	0.0298	0.25	-0.033	0.0068	-0.0368	0.1104	-0.2104	0.0384	-0.2346	-0.1856	0.2492	0.0338	-0.004	0.0344	-0.1118	-0.2512	0.1754	0.0694
ARHGEF18	0.00319999999999999	0.3332	0.1506	0.3168	0.3346	0.3668	0.4032	0.4724	0.0048	0.059	0.1706	-0.0744	-0.012	-0.1998	-0.0524	0.1404	-0.3164	-0.0098	0.1216	0.1476	-0.0378	0.4616	-0.039	-0.1112	-0.1196	-0.0412	-0.0498	-0.3444	0.1206	0.3776	0.235	0.1406	0.548	0.04	-0.1992	0.059	0.3882	-0.116	0.221	0.2262	-0.0082	0.109	0.0786	0.1784	0.292	0.023	0.0398	0.198	0.2214
ARHGEF19	0.0715	0.2145	-0.3425	-0.0765	-0.0035	-0.165	-0.247	-0.0905	-0.134	-0.5385	-0.154	-0.173	-0.2905	-0.2955	-0.1935	-0.406	-0.53	-0.1045	-0.019	-0.207	-0.2235	-0.2525	-0.2685	-0.313	-0.141	-0.477	-0.123	-0.3825	-0.407	-0.2155	-0.063	-0.2385	-0.178	-0.267	-0.0555	-0.101	-0.066	-0.1095	-0.184	-0.123	-0.201	-0.0945	-0.0555	0.0375	-0.251	-0.04	-0.1765	-0.3905	-0.381
ARHGEF2	0.1915	0.5605	0.3475	0.512	-0.3145	0.3375	0.1815	0.236	0.207	0.2265	-0.001	-0.1535	0.1	-0.191	0.246	0.1755	-0.114	0.097	0.2805	-0.3035	0.0245	0.5455	0.025	-0.243	-0.5425	0.553	-0.1075	-0.3375	0.108	0.2455	0.207	0.2775	0.1945	-0.1035	0.302	0.107	0.143	0.496	0.0585	0.004	-0.4185	0.714	0.079	-0.025	0.1645	0.085	-0.005	0.219	-0.427
ARHGEF3	0.0266	-0.3416	-0.0352	0.2698	0.0956	-0.171	-0.0774	-0.029	-0.0508	0.0302	-0.1706	0.0604	0.2264	-0.5842	0.0532	-0.1412	0.013	-0.0114	-0.1662	0.083	-0.1186	-0.6628	-0.1204	0.3058	0.1008	0.0654	-0.2744	-0.2316	0.0318	-0.0736	-0.149	-0.2948	-0.3228	-0.033	0.0152	0.1068	-0.3648	0.3052	-0.1076	-0.0166	0.0932	-0.3382	-0.0446	-0.1862	0.074	-0.2184	0.0798	0.0482	-0.3774
ARHGEF4	0.036	-0.1798	-0.0853	0.2787	0.0734	0.0664	0.2794	0.2402	0.0142	0.1882	0.2523	-0.0233	-0.1333	-0.1696	-0.0073	0.3309	-0.1411	0.0494	0.0192	0.1014	-0.0328	0.405	-0.0021	-0.0755	-0.156	-0.0282	-0.0122	-0.0259	0.1569	0.1758	-0.0414	0.0793	0.366	0.0655	0.1684	0.073	0.2379	-0.1378	0.0971	0.1171	0.2007	0.2764	0.0583	0.22	0.1578	0.1166	0.0393	-0.0929	0.0508
ARHGEF5	0.891	-0.217	0.099	0.1365	0.0415	0.2055	0.3625	0.1615	0.4715	-0.547	0.228	0.1485	0.1315	0.15	-0.0255	0.3375	0.3515	0.3485	0.239	0.3255	0.186	0.0795	0.3795	0.3265	0.3475	-0.3805	0.117	0.3295	0.593	-0.13	0.004	0.3255	0.374	-0.1005	0.123	0.219	0.7485	0.337	-0.03	0.09	0.11	-0.1445	-0.161	-0.1925	-0.2925	0.317	0.3365	0.144	0.155
ARHGEF6	-0.0601111111111111	-0.138666666666667	-0.332555555555556	0.330222222222222	0.169111111111111	0.133444444444444	0.297222222222222	0.108888888888889	0.428444444444444	-0.514777777777778	0.467777777777778	0.0484444444444444	0.0727777777777778	0.188666666666667	-0.0988888888888889	0.195555555555556	0.244666666666667	0.0608888888888889	-0.246333333333333	0.254555555555556	-0.0677777777777778	0.0485555555555555	-0.0225555555555555	0.323666666666667	0.0631111111111111	0.570777777777778	0.0197777777777778	0.352	0.533888888888889	0.124333333333333	0.315333333333333	-0.112666666666667	0.793222222222222	0.626555555555556	0.212222222222222	0.00255555555555555	0.0513333333333333	0.00355555555555556	-0.105888888888889	-0.0337777777777778	0.322	0.164777777777778	0.125888888888889	0.0836666666666667	0.039	0.00988888888888889	0.0824444444444444	0.726555555555556	-0.140666666666667
ARHGEF7	0.00253846153846155	0.514461538461538	0.141384615384615	0.427384615384615	0.0123846153846154	0.0542307692307692	0.286230769230769	0.282923076923077	-0.0861538461538462	0.0114615384615385	0.0967692307692308	0.72	0.166	0.622846153846154	-0.0201538461538462	0.614769230769231	0.410153846153846	-0.163384615384615	0.507	0.640384615384615	0.145153846153846	0.114923076923077	0.278	0.207538461538462	0.0605384615384615	0.605692307692308	0.0206153846153846	0.534384615384615	0.366538461538462	0.119076923076923	0.718384615384615	0.233307692307692	0.623384615384615	0.426230769230769	-0.320307692307692	0.312153846153846	0.324230769230769	0.784769230769231	0.394461538461538	0.0353846153846154	0.611538461538461	0.362538461538461	-0.00107692307692308	0.128538461538462	0.328846153846154	0.291846153846154	-0.0189230769230769	0.0976153846153846	0.0373846153846154
ARHGEF9	0.00533333333333333	0.2505	-0.336833333333333	0.1595	0.294166666666667	0.240666666666667	-0.0183333333333333	0.1345	0.515833333333333	-0.582	0.3495	0.0545	-0.0535	0.203166666666667	-0.0685	0.142	0.378666666666667	0.102833333333333	-0.0551666666666667	0.1685	-0.0256666666666667	0.146666666666667	0.207	0.4565	0.00816666666666666	-0.149166666666667	-0.0411666666666667	0.281166666666667	0.5515	0.0955	0.295166666666667	-0.141166666666667	0.6055	0.424833333333333	0.272	-0.109166666666667	0.1225	0.0915	-0.0706666666666667	0.0573333333333333	0.303166666666667	0.1715	0.00633333333333334	0.1395	0.0693333333333333	0.0278333333333333	-0.00116666666666667	0.74	0.191666666666667
ARID1A	0.1705	0.198833333333333	-0.477333333333333	-0.124333333333333	-0.0916666666666667	-0.2185	-0.496166666666667	-0.122	-0.170833333333333	-0.630333333333333	-0.3285	-0.126833333333333	-0.198	-0.2945	-0.1075	-0.407166666666667	-0.804333333333333	-0.318833333333333	-0.538166666666667	-0.321333333333333	-0.203666666666667	-0.4845	-0.168833333333333	-0.196833333333333	-0.1525	-0.506833333333333	-0.535166666666667	-0.218833333333333	-0.514	-0.236	-0.421	-0.5155	-0.285166666666667	-0.186166666666667	-0.147166666666667	-0.282	-0.425333333333333	-0.164166666666667	-0.557333333333333	-0.320833333333333	-0.2595	-0.242833333333333	-0.132666666666667	0.00550000000000001	-0.435666666666667	-0.0335	0.00383333333333334	-0.365666666666667	-0.521833333333333
[truncated: 15,804 more rows]
[truncated: 65 more columns]
