# Supplementary material for: The Impact of Tertiary Lymphoid Structures on Tumor Prognosis and the Immune Microenvironment in Colorectal Cancer
Source: Biomedicines. 2025 Feb 21;13(3):539. doi: 10.3390/biomedicines13030539 (PMC11940631; doi:10.3390/biomedicines13030539)
Supplement: Supplementary file 1 [file biomedicines-13-00539-s001.zip › Tables S4. upload GEO clinical.xlsx]

## Sheet: Sheet1
id	futime	fustat
GSM1957902	30	1
GSM1957903	30	1
GSM1957904	60	1
GSM1957905	90	1
GSM1957906	180	1
GSM1957907	180	1
GSM1957908	180	1
GSM1957909	180	1
GSM1957910	210	1
GSM1957911	210	1
GSM1957912	240	1
GSM1957913	240	1
GSM1957914	240	0
GSM1957915	240	1
GSM1957916	300	1
GSM1957917	300	1
GSM1957918	300	1
GSM1957919	330	1
GSM1957920	360	1
GSM1957921	360	1
GSM1957922	360	1
GSM1957923	360	0
GSM1957924	390	1
GSM1957925	390	1
GSM1957926	420	1
GSM1957927	450	0
GSM1957928	510	0
GSM1957929	510	1
GSM1957930	510	1
GSM1957931	510	1
GSM1957932	540	1
GSM1957933	540	1
GSM1957934	540	1
GSM1957935	570	1
GSM1957936	570	0
GSM1957937	630	1
GSM1957938	660	0
GSM1957939	810	0
GSM1957940	810	0
GSM1957941	900	0
GSM1957942	900	1
GSM1957943	930	1
GSM1957944	930	0
GSM1957945	1020	0
GSM1957946	1080	1
GSM1957947	1110	1
GSM1957948	1140	1
GSM1957949	1140	0
GSM1957950	1170	1
GSM1957951	1200	0
GSM1957952	1200	0
GSM1957953	1260	0
GSM1957954	1260	0
GSM1957955	1320	0
GSM1957956	1320	1
GSM1957957	1320	0
GSM1957958	1350	0
GSM1957959	1350	0
GSM1957960	1410	1
GSM1957961	1440	0
GSM1957962	1530	0
GSM1957963	1560	0
GSM1957964	1560	0
GSM1957965	1560	0
GSM1957966	1620	0
GSM1957967	1620	0
GSM1957968	1620	0
GSM1957969	1650	0
GSM1957970	1650	0
GSM1957971	1710	0
GSM1957972	1710	0
GSM1957973	1770	0
GSM1957974	1800	0
GSM1957975	1800	0
GSM1957976	1830	0
GSM1957977	1830	1
GSM1957978	1830	0
GSM1957979	2070	0
GSM1957980	2130	0
GSM1957981	2160	0
GSM1957982	2220	0
GSM1957983	2250	0
GSM1957984	2250	0
GSM1957985	2340	0
GSM1957986	2340	0
GSM1957987	2340	0
GSM1957988	2430	0
GSM1957989	2490	0
GSM1957990	2490	0
GSM1957991	2490	0
GSM1957992	2490	0
GSM1957993	2520	0
GSM1957994	2520	0
GSM1957995	2520	0
GSM1957996	2550	0
GSM1957997	2550	0
GSM1957998	2550	0
GSM1957999	2580	0
GSM1958000	2640	0
GSM1958001	2640	0
GSM1958002	2670	0
GSM1958003	2700	0
GSM1958004	2730	0
GSM1958005	2760	0
GSM1958006	2940	0
GSM1958007	3060	0
GSM1958008	3360	0
GSM1958009	3450	0
GSM1958010	3600	0
GSM1958011	3690	0
GSM1958012	3780	0
GSM1958013	3810	0
GSM1958014	3810	0
GSM1958015	3870	0
